# Supplementary material for: Zwitterionic carbamate interfaces unlock efficient “liquid” CO2 upgrading
Source: Sci Adv. 2026 May 13;12(20):eaed8640. doi: 10.1126/sciadv.aed8640 (PMC13170645; doi:10.1126/sciadv.aed8640)
Supplement: Supplementary file 2 — Data S1 [file sciadv.aed8640_data_s1.zip]

Archive with 1 entries (1 files):
- sciadv.aed8640_data_s1.xlsx
