# Supplementary material for: Zwitterionic carbamate interfaces unlock efficient “liquid” CO2 upgrading
Source: Sci Adv. 2026 May 13;12(20):eaed8640. doi: 10.1126/sciadv.aed8640 (PMC13170645; doi:10.1126/sciadv.aed8640)
Supplement: Supplementary file 2 — Data S1 [file sciadv.aed8640_data_s1.zip › sciadv.aed8640_data_s1.xlsx]

## Sheet: Fig. 2B
δ		δ		δ		δ		δ		δ
ppm		ppm		ppm		ppm		ppm		ppm
	EDA		PZ		PD		PLA		META		MP
-20.0164	-4.88339	-20.0164	0	-20.0163	-0.75773	-20.0163	-3.35822	-20.0164	1.6998	-20.0163	-1.63148
-20.0127	-3.74407	-20.0127	0	-20.0127	-0.75773	-20.0127	-3.35822	-20.0127	1.71611	-20.0127	-0.64223
-20.009	-1.74586	-20.009	0	-20.009	-0.83873	-20.009	-3.35822	-20.009	1.71611	-20.009	-0.14041
-20.0054	0.26004	-20.0054	0	-20.0053	-0.91973	-20.0053	-3.35822	-20.0054	1.71611	-20.0053	0.50623
-20.0017	-0.28433	-20.0017	0	-20.0017	-0.19073	-20.0017	-2.85544	-20.0017	1.23004	-20.0017	1.40021
-19.9981	-0.85317	-19.9981	0	-19.998	-0.75773	-19.998	-2.35267	-19.9981	0.7393	-19.998	2.34331
-19.9944	-1.422	-19.9944	0	-19.9944	-1.32473	-19.9944	-1.8499	-19.9944	0.24857	-19.9944	3.0282
-19.9907	-1.99084	-19.9907	0	-19.9907	-0.59573	-19.9907	-1.34712	-19.9907	-0.24217	-19.9907	3.14936
-19.9871	-0.56543	-19.9871	0	-19.987	0.03519	-19.987	-1.69036	-19.9871	-0.35822	-19.987	3.35333
-19.9834	0.87912	-19.9834	0	-19.9834	0.6661	-19.9834	-2.0336	-19.9834	-0.47068	-19.9834	3.08443
-19.9797	0.90026	-19.9797	0	-19.9797	1.37802	-19.9797	-2.37684	-19.9797	-0.58314	-19.9797	2.38386
-19.9761	0.90774	-19.9761	0	-19.976	2.08993	-19.976	-2.72008	-19.9761	-0.6956	-19.976	2.05203
-19.9724	0.11456	-19.9724	0	-19.9724	2.55884	-19.9724	-2.50254	-19.9724	-0.56503	-19.9724	1.56929
-19.9688	-0.6863	-19.9688	0	-19.9687	3.02776	-19.9687	-2.28499	-19.9688	-0.43212	-19.9687	0.06557
-19.9651	-1.48716	-19.9651	0	-19.9651	2.92967	-19.9651	-3.92384	-19.9651	-0.29921	-19.9651	-1.30007
-19.9614	-2.28803	-19.9614	0	-19.9614	1.53559	-19.9614	-5.56269	-19.9614	-0.1663	-19.9614	-2.04509
-19.9578	-2.23262	-19.9578	0	-19.9577	-1.07809	-19.9577	-5.14935	-19.9578	-0.93634	-19.9577	-2.79596
-19.9541	-2.169	-19.9541	0	-19.9541	-3.69176	-19.9541	-4.73602	-19.9541	-1.71504	-19.9541	-3.18691
-19.9504	-2.10538	-19.9504	0	-19.9504	-4.95544	-19.9504	-3.39448	-19.9504	-1.19755	-19.9504	-2.6097
-19.9468	-2.04176	-19.9468	0	-19.9467	-4.92311	-19.9467	-2.05294	-19.9468	-0.66763	-19.9467	-1.3328
-19.9431	-2.33399	-19.9431	0	-19.9431	-4.05379	-19.9431	-2.50979	-19.9431	-1.06934	-19.9431	-0.20871
-19.9395	-2.62964	-19.9394	0	-19.9394	-3.18446	-19.9394	-2.96664	-19.9395	-1.47999	-19.9394	0.4824
-19.9358	-1.50187	-19.9358	0	-19.9358	-2.31513	-19.9358	-1.56708	-19.9358	-1.24254	-19.9358	0.36076
-19.9321	-0.36046	-19.9321	0	-19.9321	-1.44581	-19.9321	-0.16753	-19.9321	-0.99888	-19.9321	-0.26815
-19.9285	0.42511	-19.9285	0	-19.9284	-0.58365	-19.9284	-0.43584	-19.9285	-0.82273	-19.9284	0.27291
-19.9248	1.20725	-19.9248	0	-19.9248	-1.0175	-19.9248	-0.70415	-19.9248	-0.64722	-19.9248	1.50401
-19.9211	0.566	-19.9211	0	-19.9211	-0.72234	-19.9211	-2.82886	-19.9211	-0.47171	-19.9211	1.82626
-19.9175	-0.08891	-19.9175	0	-19.9174	-0.42719	-19.9174	-4.95356	-19.9175	-0.29621	-19.9174	1.5798
-19.9138	0.53131	-19.9138	0	-19.9138	1.56897	-19.9138	-4.13897	-19.9138	-1.49791	-19.9138	2.48182
-19.9101	1.16377	-19.9101	0	-19.9101	3.56512	-19.9101	-3.32438	-19.9101	-2.71282	-19.9101	3.75703
-19.9065	0.37282	-19.9065	0	-19.9065	4.99428	-19.9065	-2.50979	-19.9065	-3.27963	-19.9065	3.74486
-19.9028	-0.43179	-19.9028	0	-19.9028	5.12743	-19.9028	-1.6952	-19.9028	-3.84023	-19.9028	3.17276
-19.8992	-1.31609	-19.8992	0	-19.8991	4.12358	-19.8991	-1.22989	-19.8992	-1.27552	-19.8991	2.6598
-19.8955	-2.20115	-19.8955	0	-19.8955	3.11973	-19.8955	-0.76458	-19.8955	1.31915	-19.8955	2.19552
-19.8918	-3.08622	-19.8918	0	-19.8918	2.03487	-19.8918	-0.29927	-19.8918	2.61763	-19.8918	1.75378
-19.8882	-3.97128	-19.8882	0	-19.8881	0.95002	-19.8881	0.16604	-19.8882	3.90368	-19.8881	0.7206
-19.8845	-4.41153	-19.8845	0	-19.8845	1.32317	-19.8845	0.3993	-19.8845	4.47412	-19.8845	-0.2158
-19.8808	-4.84751	-19.8808	0	-19.8808	1.69632	-19.8808	0.63256	-19.8808	5.0377	-19.8808	-0.02816
-19.8772	-5.2835	-19.8772	0	-19.8771	1.98847	-19.8771	0.86581	-19.8772	3.44095	-19.8771	0.3418
-19.8735	-5.71948	-19.8735	0	-19.8735	2.28062	-19.8735	1.09907	-19.8735	1.82348	-19.8735	-0.39422
-19.8699	-4.49482	-19.8699	0	-19.8698	3.69031	-19.8698	1.04227	-19.8699	2.43386	-19.8698	-1.24719
-19.8662	-3.25423	-19.8662	0	-19.8662	3.80401	-19.8662	0.98546	-19.8662	3.06559	-19.8662	-0.99957
-19.8625	-2.01364	-19.8625	0	-19.8625	2.5677	-19.8625	0.92866	-19.8625	3.69733	-19.8625	-0.31542
-19.8589	-0.77305	-19.8589	0	-19.8588	1.3314	-19.8588	0.87186	-19.8589	4.32907	-19.8588	0.14387
-19.8552	0.73442	-19.8552	0	-19.8552	-1.20091	-19.8552	1.2018	-19.8552	3.84013	-19.8552	0.48235
-19.8515	2.24446	-19.8515	0	-19.8515	-2.43721	-19.8515	1.53175	-19.8515	3.34045	-19.8515	1.34696
-19.8479	2.33108	-19.8479	0	-19.8478	-1.37852	-19.8478	1.86169	-19.8479	3.48887	-19.8478	1.97084
-19.8442	2.40406	-19.8442	0.04685	-19.8442	-0.31982	-19.8442	2.19164	-19.8442	3.6435	-19.8442	1.77262
-19.8406	1.68007	-19.8406	0.71394	-19.8405	-0.58244	-19.8405	0.96734	-19.8406	4.60826	-19.8405	0.12816
-19.8369	0.94844	-19.8369	0.71394	-19.8369	-0.84506	-19.8369	-0.25697	-19.8369	5.58078	-19.8369	-1.63811
-19.8332	0.21681	-19.8332	0.71394	-19.8332	-1.10767	-19.8332	-1.48127	-19.8332	5.25711	-19.8332	-1.85428
-19.8296	-0.51482	-19.8296	0.65524	-19.8295	-1.37029	-19.8295	-2.70558	-19.8296	4.92101	-19.8295	-0.89605
-19.8259	-0.2975	-19.8259	-0.23854	-19.8259	-1.82191	-19.8259	-2.46023	-19.8259	4.11233	-19.8259	0.41081
-19.8222	-0.07109	-19.8222	-1.03836	-19.8222	-2.27353	-19.8222	-2.21489	-19.8222	3.29912	-19.8222	1.62314
-19.8186	0.15532	-19.8186	-0.5021	-19.8185	-2.72514	-19.8185	-1.96955	-19.8186	1.18972	-19.8185	2.10615
-19.8149	0.38174	-19.8149	0.01361	-19.8149	-3.17676	-19.8149	-1.7242	-19.8149	-0.93212	-19.8149	2.30843
-19.8113	0.71194	-19.8113	0.23706	-19.8112	-3.05167	-19.8112	-1.22264	-19.8113	-2.24382	-19.8112	1.68123
-19.8076	1.04313	-19.8076	0.4605	-19.8076	-2.92659	-19.8076	-0.72107	-19.8076	-3.54776	-19.8076	0.16514
-19.8039	-0.04908	-19.8039	0.68394	-19.8039	-2.8015	-19.8039	-0.2195	-19.8039	-3.5555	-19.8039	-0.3729
-19.8003	-1.15495	-19.8003	0.85212	-19.8002	-2.67642	-19.8002	0.28206	-19.8003	-3.55082	-19.8002	-0.37043
-19.7966	-2.26081	-19.7966	0.23541	-19.7966	-2.55133	-19.7966	0.12615	-19.7966	-2.60098	-19.7966	-0.66696
-19.7929	-3.36667	-19.7929	-0.3813	-19.7929	-2.42624	-19.7929	-0.02975	-19.7929	-1.64209	-19.7929	-1.01474
-19.7893	-4.47253	-19.7893	-0.99801	-19.7892	-2.30116	-19.7892	-0.18566	-19.7893	-0.6832	-19.7892	-1.31574
-19.7856	-5.5784	-19.7856	-1.66091	-19.7856	-2.17607	-19.7856	-0.34157	-19.7856	0.2757	-19.7856	-1.66345
-19.782	-5.74736	-19.782	-2.97923	-19.7819	-2.13531	-19.7819	0.08023	-19.782	0.70969	-19.7819	-2.01174
-19.7783	-5.90735	-19.7783	-4.29756	-19.7783	-2.09455	-19.7783	0.50203	-19.7783	1.13866	-19.7783	-1.44889
-19.7746	-4.64392	-19.7746	-5.61588	-19.7746	-2.13478	-19.7746	-0.93257	-19.7746	0.27143	-19.7746	-0.0039
-19.771	-3.36684	-19.771	-6.77517	-19.7709	-2.17502	-19.7709	-2.36717	-19.771	-0.60823	-19.7709	1.09
-19.7673	-1.31875	-19.7673	-5.68029	-19.7673	-1.56725	-19.7673	-3.80177	-19.7673	-0.9073	-19.7673	1.25166
-19.7636	0.73673	-19.7636	-4.58541	-19.7636	-2.25549	-19.7636	-5.23637	-19.7636	-1.20081	-19.7636	0.76027
-19.76	1.3688	-19.76	-3.49054	-19.7599	-2.21473	-19.7599	-4.81457	-19.76	-0.19811	-19.7599	0.21002
-19.7563	1.98722	-19.7563	-2.36146	-19.7563	-2.17396	-19.7563	-4.39278	-19.7563	0.81702	-19.7563	0.2633
-19.7527	1.76049	-19.7526	-0.74819	-19.7526	-1.35653	-19.7526	-3.7631	-19.7527	1.67011	-19.7526	1.25011
-19.749	1.52566	-19.749	0.77071	-19.749	-0.53909	-19.749	-3.13342	-19.749	2.52166	-19.749	2.20443
-19.7453	1.29083	-19.7453	0.95394	-19.7453	-0.28866	-19.7453	-2.50374	-19.7453	4.0213	-19.7453	2.52625
-19.7417	1.05599	-19.7417	1.12772	-19.7416	-1.33422	-19.7416	-1.87407	-19.7417	5.52716	-19.7416	2.52001
-19.738	1.02874	-19.738	1.16794	-19.738	-2.75779	-19.738	-1.97921	-19.738	5.41276	-19.738	2.36369
-19.7343	1.00348	-19.7343	1.07594	-19.7343	-4.18135	-19.7343	-2.08436	-19.7343	5.28284	-19.7343	2.2596
-19.7307	0.97822	-19.7307	-0.88591	-19.7306	-4.38992	-19.7306	-2.18951	-19.7307	4.50481	-19.7306	2.0405
-19.727	0.95296	-19.727	-2.72728	-19.727	-4.59848	-19.727	-2.29466	-19.727	3.72057	-19.727	1.79002
-19.7233	0.3587	-19.7233	-2.86582	-19.7233	-2.23076	-19.7233	-1.73266	-19.7233	3.46629	-19.7233	2.12997
-19.7197	-0.24101	-19.7197	-3.00435	-19.7197	0.13696	-19.7197	-1.17067	-19.7197	3.21709	-19.7197	2.38805
-19.716	-0.84072	-19.716	-3.14289	-19.716	0.29069	-19.716	-0.60867	-19.716	1.67168	-19.716	1.39871
-19.7124	-1.44043	-19.7124	-3.11475	-19.7123	-0.8516	-19.7123	-0.04667	-19.7124	0.11386	-19.7123	-0.05549
-19.7087	-1.50636	-19.7087	-0.73283	-19.7087	-1.02187	-19.7087	0.14791	-19.7087	0.10878	-19.7087	0.07083
-19.705	-1.56717	-19.705	1.59233	-19.705	0.10385	-19.705	0.34249	-19.705	0.11857	-19.705	0.54436
-19.7014	-1.62798	-19.7014	3.11622	-19.7013	1.14857	-19.7013	-0.39112	-19.7014	0.77647	-19.7013	-0.34334
-19.6977	-1.6888	-19.6977	4.53985	-19.6977	0.89729	-19.6977	-1.12474	-19.6977	1.44058	-19.6977	-1.41202
-19.694	-0.89704	-19.694	4.54878	-19.694	-0.75757	-19.694	-2.07107	-19.694	0.86925	-19.694	-2.28973
-19.6904	-0.09711	-19.6904	4.50091	-19.6904	-2.41243	-19.6904	-3.0174	-19.6904	0.28607	-19.6904	-2.95646
-19.6867	0.70281	-19.6867	3.65182	-19.6867	-3.58129	-19.6867	-2.10733	-19.6867	0.351	-19.6867	-2.8743
-19.6831	1.50274	-19.6831	2.75299	-19.683	-3.45414	-19.683	-1.19726	-19.6831	0.42214	-19.683	-2.7042
-19.6794	1.41303	-19.6794	1.15313	-19.6794	-2.706	-19.6794	-1.77617	-19.6794	0.85784	-19.6794	-1.99096
-19.6757	1.31479	-19.6757	-0.31405	-19.6757	-1.95786	-19.6757	-2.35509	-19.6757	1.29703	-19.6757	-1.18803
-19.6721	1.21655	-19.6721	0.08815	-19.672	-1.12871	-19.672	-2.934	-19.6721	0.44002	-19.672	-0.02985
-19.6684	1.11832	-19.6684	0.51694	-19.6684	-0.29957	-19.6684	-3.51292	-19.6684	-0.42942	-19.6684	1.56482
-19.6647	-0.56598	-19.6647	1.32022	-19.6647	0.12041	-19.6647	-3.02888	-19.6647	-0.36172	-19.6647	2.71049
-19.6611	-2.26547	-19.6611	2.0666	-19.661	0.54038	-19.661	-2.54484	-19.6611	-0.28505	-19.661	3.42494
-19.6574	-3.96497	-19.6574	2.01185	-19.6574	-0.38964	-19.6574	-2.06079	-19.6574	-0.85647	-19.6574	3.25111
-19.6538	-5.66446	-19.6538	1.96422	-19.6537	-2.61567	-19.6537	-1.57675	-19.6538	-1.43411	-19.6537	2.32455
-19.6501	-4.96192	-19.6501	2.01673	-19.6501	-5.32769	-19.6501	-0.70596	-19.6501	-1.91723	-19.6501	1.09782
-19.6464	-4.23637	-19.6464	2.06924	-19.6464	-6.74372	-19.6464	0.16483	-19.6464	-2.39944	-19.6464	-0.2682
-19.6428	-3.51083	-19.6428	2.12175	-19.6427	-6.72874	-19.6427	1.03562	-19.6428	-1.58545	-19.6427	-1.64656
-19.6391	-2.78528	-19.6391	2.08908	-19.6391	-6.71376	-19.6391	1.90641	-19.6391	-0.75904	-19.6391	-2.85531
-19.6354	-3.7204	-19.6354	0.85902	-19.6354	-6.71946	-19.6354	2.36145	-19.6354	-1.21533	-19.6354	-3.5838
-19.6318	-4.67142	-19.6318	-0.37105	-19.6317	-5.42915	-19.6317	2.81648	-19.6318	-1.68392	-19.6317	-3.28366
-19.6281	-4.19902	-19.6281	-1.60111	-19.6281	-4.86785	-19.6281	3.27152	-19.6281	-2.1525	-19.6281	-2.01807
-19.6245	-3.71298	-19.6245	-2.77533	-19.6244	-4.30654	-19.6244	3.72655	-19.6245	-2.62109	-19.6244	-1.40685
-19.6208	-3.43453	-19.6208	-3.16524	-19.6208	-3.34024	-19.6208	1.89977	-19.6208	-3.00866	-19.6208	-1.17711
-19.6171	-3.15806	-19.6171	-3.46005	-19.6171	-2.37393	-19.6171	0.07298	-19.6171	-3.39545	-19.6171	-0.5854
-19.6135	-1.45817	-19.6135	-2.41991	-19.6134	-1.48863	-19.6134	-1.75381	-19.6135	-3.78225	-19.6134	-0.33214
-19.6098	0.25536	-19.6098	-1.42434	-19.6098	-0.60332	-19.6098	-3.5806	-19.6098	-4.16904	-19.6098	0.16222
-19.6061	1.57596	-19.6061	-1.05398	-19.6061	0.84142	-19.6061	-3.59933	-19.6061	-3.9533	-19.6061	0.69704
-19.6025	2.8928	-19.6025	-0.68362	-19.6024	0.99015	-19.6024	-3.61807	-19.6025	-3.73179	-19.6024	-0.000944464
-19.5988	2.78621	-19.5988	-0.31326	-19.5988	0.65289	-19.5988	-1.7804	-19.5988	-3.51027	-19.5988	-0.94478
-19.5952	2.66598	-19.5951	0.01068	-19.5951	0.31563	-19.5951	0.05726	-19.5952	-3.28876	-19.5951	-1.49851
-19.5915	0.91475	-19.5915	-0.31611	-19.5915	0.30237	-19.5915	-0.30954	-19.5915	-2.7837	-19.5915	-1.61326
-19.5878	-0.8521	-19.5878	-0.6429	-19.5878	1.5851	-19.5878	-0.67635	-19.5878	-2.27593	-19.5878	-2.41149
-19.5842	-1.19553	-19.5842	-0.96968	-19.5841	2.86784	-19.5841	-1.04316	-19.5842	-1.76815	-19.5841	-3.34794
-19.5805	-1.52532	-19.5805	-1.22797	-19.5805	2.85458	-19.5805	-1.40997	-19.5805	-1.26038	-19.5805	-4.16881
-19.5768	-0.59479	-19.5768	-0.52692	-19.5768	2.43674	-19.5768	-0.70355	-19.5768	-0.89775	-19.5768	-5.26469
-19.5732	0.34781	-19.5732	0.17414	-19.5731	2.0189	-19.5731	0.00288	-19.5732	-0.53652	-19.5731	-5.53485
-19.5695	1.29041	-19.5695	0.8752	-19.5695	1.60106	-19.5695	0.7093	-19.5695	-0.82339	-19.5695	-4.29848
-19.5659	2.23302	-19.5658	1.54287	-19.5658	1.18321	-19.5658	1.41572	-19.5659	-1.11647	-19.5658	-2.56593
-19.5622	2.7308	-19.5622	1.74342	-19.5622	-1.07063	-19.5622	1.1166	-19.5622	-1.61208	-19.5622	-1.4452
-19.5585	3.22432	-19.5585	1.94396	-19.5585	-2.02847	-19.5585	0.81747	-19.5585	-2.10963	-19.5585	-0.93383
-19.5549	3.71784	-19.5549	2.1445	-19.5548	-2.41931	-19.5548	0.51834	-19.5549	-1.31097	-19.5548	-0.04691
-19.5512	4.21136	-19.5512	2.37636	-19.5512	-2.81015	-19.5512	0.21922	-19.5512	-0.49989	-19.5512	0.50828
-19.5475	3.05626	-19.5475	3.04614	-19.5475	-2.97516	-19.5475	0.81143	-19.5475	-1.08208	-19.5475	0.90752
-19.5439	1.88538	-19.5439	3.71592	-19.5438	-3.14016	-19.5438	1.40364	-19.5439	-1.6776	-19.5438	1.58186
-19.5402	0.71449	-19.5402	4.38569	-19.5402	-3.30517	-19.5402	1.99585	-19.5402	-2.27313	-19.5402	1.70257
-19.5366	-0.45639	-19.5365	4.94559	-19.5365	-3.47017	-19.5365	2.58806	-19.5366	-2.86866	-19.5365	1.12614
-19.5329	-0.14454	-19.5329	3.97081	-19.5329	-2.12318	-19.5329	2.2134	-19.5329	-3.05912	-19.5329	1.0655
-19.5292	0.18151	-19.5292	2.99603	-19.5292	-0.77619	-19.5292	1.83873	-19.5292	-3.2457	-19.5292	1.43184
-19.5256	0.50756	-19.5256	2.02126	-19.5255	0.57081	-19.5255	1.46407	-19.5256	-3.43228	-19.5255	1.05966
-19.5219	0.83362	-19.5219	1.07786	-19.5219	1.9178	-19.5219	1.0894	-19.5219	-3.61886	-19.5219	0.23745
-19.5182	1.59708	-19.5182	0.57231	-19.5182	0.99342	-19.5182	2.18439	-19.5182	-2.65438	-19.5182	0.08263
-19.5146	2.36473	-19.5146	0.06677	-19.5145	0.06904	-19.5145	3.27937	-19.5146	-1.67887	-19.5145	1.19028
-19.5109	3.13237	-19.5109	-0.43878	-19.5109	0.44066	-19.5109	2.51796	-19.5109	-0.70337	-19.5109	2.20427
-19.5072	3.90002	-19.5072	-0.92996	-19.5072	0.81228	-19.5072	1.75655	-19.5072	0.27214	-19.5072	1.76429
-19.5036	3.18493	-19.5036	-1.221	-19.5036	1.7239	-19.5036	1.18851	-19.5036	0.57253	-19.5036	0.09405
-19.4999	2.45564	-19.4999	-1.51204	-19.4999	2.63552	-19.4999	0.62047	-19.4999	0.86646	-19.4999	-1.65745
-19.4963	1.72635	-19.4963	-1.80307	-19.4962	3.54714	-19.4962	0.05243	-19.4963	-0.13582	-19.4962	-2.78258
-19.4926	0.99706	-19.4926	-2.06732	-19.4926	4.45876	-19.4926	-0.51561	-19.4926	-1.15052	-19.4926	-3.03028
-19.4889	-0.26046	-19.4889	-1.95839	-19.4889	4.35558	-19.4889	-0.71624	-19.4889	-1.43441	-19.4889	-2.48429
-19.4853	-1.52303	-19.4853	-1.84946	-19.4852	4.25241	-19.4852	-0.91686	-19.4853	-1.7113	-19.4852	-1.50211
-19.4816	-2.7856	-19.4816	-1.74053	-19.4816	2.85323	-19.4816	-1.11749	-19.4816	-1.98819	-19.4816	-0.94123
-19.4779	-4.04818	-19.4779	-1.62801	-19.4779	1.45406	-19.4779	-1.31811	-19.4779	-2.26508	-19.4779	-1.05228
-19.4743	-3.56111	-19.4743	-1.46545	-19.4742	0.78388	-19.4742	-1.77013	-19.4743	-2.89303	-19.4742	-0.58261
-19.4706	-3.0573	-19.4706	-1.30289	-19.4706	0.11371	-19.4706	-2.22214	-19.4706	-3.52434	-19.4706	0.76079
-19.467	-1.13005	-19.467	-1.14034	-19.4669	-0.55647	-19.4669	-0.81776	-19.467	-2.85943	-19.4669	0.63033
-19.4633	0.81082	-19.4633	-0.98198	-19.4633	-1.22664	-19.4633	0.58663	-19.4633	-2.18211	-19.4633	0.09778
-19.4596	0.71663	-19.4596	-0.88199	-19.4596	-1.58336	-19.4596	1.20784	-19.4596	-0.69466	-19.4596	0.20938
-19.456	0.60295	-19.456	-0.7244	-19.4559	-1.94009	-19.4559	1.82906	-19.456	0.80055	-19.4559	-0.76873
-19.4523	0.48928	-19.4523	0.23362	-19.4523	-2.29681	-19.4523	1.52208	-19.4523	0.99954	-19.4523	-2.03913
-19.4486	0.37561	-19.4486	1.06559	-19.4486	-2.65353	-19.4486	1.2151	-19.4486	1.18612	-19.4486	-2.49539
-19.445	0.73641	-19.445	0.14668	-19.4449	-1.84925	-19.4449	1.19818	-19.445	0.7921	-19.4449	-1.77534
-19.4413	1.10176	-19.4413	-0.71459	-19.4413	-1.04497	-19.4413	1.18126	-19.4413	0.39253	-19.4413	-0.61674
-19.4377	1.4671	-19.4376	-0.77548	-19.4376	-0.24069	-19.4376	1.16434	-19.4377	-0.65516	-19.4376	-0.37462
-19.434	1.83245	-19.434	-0.78201	-19.434	0.56359	-19.434	1.14742	-19.434	-1.70904	-19.434	-0.57476
-19.4303	0.51071	-19.4303	-0.03402	-19.4303	1.71889	-19.4303	2.97602	-19.4303	-2.40681	-19.4303	-0.60684
-19.4267	-0.82718	-19.4267	0.57934	-19.4266	2.8742	-19.4266	4.80462	-19.4267	-3.10116	-19.4266	-0.09363
-19.423	-0.74163	-19.423	-0.67475	-19.423	1.0055	-19.423	4.77682	-19.423	-2.4993	-19.423	0.74971
-19.4193	-0.64246	-19.4193	-1.85548	-19.4193	-0.8632	-19.4193	4.74902	-19.4193	-1.88503	-19.4193	0.93521
-19.4157	-1.34397	-19.4157	-2.01915	-19.4156	-1.84089	-19.4156	3.42561	-19.4157	-0.3526	-19.4156	0.73361
-19.412	-2.05314	-19.412	-2.18283	-19.412	-2.81859	-19.412	2.1022	-19.412	1.18861	-19.412	-0.17711
-19.4084	-2.76232	-19.4083	-2.3465	-19.4083	-3.79628	-19.4083	0.77879	-19.4084	2.08172	-19.4083	-1.33441
-19.4047	-3.47149	-19.4047	-2.42803	-19.4047	-4.77398	-19.4047	-0.54462	-19.4047	2.96862	-19.4047	-1.38656
-19.401	-2.64973	-19.401	-1.3717	-19.401	-4.35147	-19.401	-1.85836	-19.401	3.26142	-19.401	-0.22164
-19.3974	-1.81331	-19.3974	-0.41169	-19.3973	-3.92896	-19.3973	-3.1721	-19.3974	3.54853	-19.3973	0.50746
-19.3937	-0.9769	-19.3937	-0.7854	-19.3937	-3.50646	-19.3937	-3.55764	-19.3937	2.53942	-19.3937	0.27863
-19.39	-0.14049	-19.39	-1.22054	-19.39	-3.08395	-19.39	-3.94318	-19.39	1.51791	-19.39	0.01859
-19.3864	0.39938	-19.3864	-2.5059	-19.3863	-3.39044	-19.3863	-2.80106	-19.3864	0.05082	-19.3863	0.37583
-19.3827	0.9364	-19.3827	-3.65631	-19.3827	-3.69693	-19.3827	-1.65894	-19.3827	-1.42053	-19.3827	1.31929
-19.3791	1.47343	-19.379	-2.93961	-19.379	-2.70742	-19.379	-2.37322	-19.3791	-1.59566	-19.379	1.37384
-19.3754	2.01046	-19.3754	-2.18738	-19.3754	-1.71792	-19.3754	-3.08749	-19.3754	-1.75839	-19.3754	0.9082
-19.3717	2.31951	-19.3717	-0.94391	-19.3717	-2.42218	-19.3717	-3.62894	-19.3717	-0.82911	-19.3717	0.9301
-19.3681	2.62638	-19.3681	0.20307	-19.368	-3.12645	-19.368	-4.17039	-19.3681	0.11061	-19.368	0.57445
-19.3644	2.93325	-19.3644	0.0165	-19.3644	-3.83072	-19.3644	-4.71184	-19.3644	-0.24589	-19.3644	-0.78832
-19.3607	3.24013	-19.3607	-0.16043	-19.3607	-4.53499	-19.3607	-5.25329	-19.3607	-0.61479	-19.3607	-1.63134
-19.3571	2.12356	-19.3571	-0.204	-19.357	-4.56426	-19.357	-4.44112	-19.3571	-0.57863	-19.357	-1.64744
-19.3534	0.99337	-19.3534	-0.24757	-19.3534	-4.59352	-19.3534	-3.62894	-19.3534	-0.53858	-19.3534	-1.19281
-19.3498	1.28662	-19.3497	-0.29114	-19.3497	-4.62279	-19.3497	-2.81677	-19.3498	0.79768	-19.3497	-0.69161
-19.3461	1.5935	-19.3461	-0.33592	-19.3461	-4.65206	-19.3461	-2.0046	-19.3461	2.14635	-19.3461	-0.60629
-19.3424	2.49347	-19.3424	-0.39737	-19.3424	-4.71887	-19.3424	-1.58884	-19.3424	1.91525	-19.3424	-0.91697
-19.3388	3.39912	-19.3388	-0.45882	-19.3387	-4.78569	-19.3387	-1.17308	-19.3388	1.66903	-19.3387	-0.46267
-19.3351	2.88132	-19.3351	-0.52026	-19.3351	-4.8525	-19.3351	-0.75733	-19.3351	1.42281	-19.3351	1.02829
-19.3314	2.34991	-19.3314	-0.6639	-19.3314	-4.91932	-19.3314	-0.34157	-19.3314	1.17659	-19.3314	2.61906
-19.3278	1.13643	-19.3278	-1.94088	-19.3277	-4.77013	-19.3277	-0.77667	-19.3278	1.28143	-19.3277	3.17289
-19.3241	-0.08358	-19.3241	-3.21787	-19.3241	-4.62094	-19.3241	-1.21176	-19.3241	1.38963	-19.3241	2.82243
-19.3204	0.11986	-19.3204	-4.49486	-19.3204	-3.17576	-19.3204	-1.64685	-19.3204	0.20161	-19.3204	2.80229
-19.3168	0.33692	-19.3168	-5.64302	-19.3168	-1.73057	-19.3168	-2.08195	-19.3168	-0.99882	-19.3168	2.30713
-19.3131	0.91679	-19.3131	-5.01626	-19.3131	-0.72582	-19.3131	-1.06854	-19.3131	-2.15494	-19.3131	1.2802
-19.3095	1.50013	-19.3095	-4.38949	-19.3094	0.27893	-19.3094	-0.05513	-19.3095	-3.31064	-19.3094	1.41527
-19.3058	2.08346	-19.3058	-3.76273	-19.3058	-0.01233	-19.3058	0.95827	-19.3058	-3.17011	-19.3058	2.14589
-19.3021	2.6668	-19.3021	-3.12144	-19.3021	-0.30358	-19.3021	1.97168	-19.3021	-3.01718	-19.3021	2.25444
-19.2985	-0.18985	-19.2985	-2.28017	-19.2984	0.59317	-19.2984	1.20603	-19.2985	-1.93259	-19.2984	2.27298
-19.2948	-3.07941	-19.2948	-1.53579	-19.2948	1.48992	-19.2948	0.44039	-19.2948	-0.83909	-19.2948	1.94851
-19.2911	-3.59656	-19.2911	-2.12457	-19.2911	2.38667	-19.2911	-0.32526	-19.2911	-1.04181	-19.2911	0.60969
-19.2875	-4.09102	-19.2875	-2.69335	-19.2874	3.28341	-19.2874	-1.0909	-19.2875	-1.25693	-19.2874	-1.15137
-19.2838	-4.28151	-19.2838	-2.98718	-19.2838	2.52008	-19.2838	-1.59549	-19.2838	-1.05348	-19.2838	-2.03676
-19.2802	-4.46909	-19.2801	-3.22283	-19.2801	1.75675	-19.2801	-2.10007	-19.2802	-0.84603	-19.2801	-2.05263
-19.2765	-4.65668	-19.2765	-2.65863	-19.2765	0.99342	-19.2765	-2.60466	-19.2765	0.00954	-19.2765	-2.54719
-19.2728	-4.84426	-19.2728	-2.15143	-19.2728	0.23009	-19.2728	-3.10925	-19.2728	0.87131	-19.2728	-3.24193
-19.2692	-3.63806	-19.2692	-2.42738	-19.2691	-1.26224	-19.2691	-4.46469	-19.2692	1.12547	-19.2691	-3.96437
-19.2655	-2.41852	-19.2655	-2.70334	-19.2655	-2.75457	-19.2655	-5.82012	-19.2655	1.37382	-19.2655	-4.32158
-19.2618	-1.19899	-19.2618	-2.97929	-19.2618	-4.2469	-19.2618	-7.17556	-19.2618	0.32594	-19.2618	-4.16483
-19.2582	0.02055	-19.2582	-3.2747	-19.2581	-5.73923	-19.2581	-8.531	-19.2582	-0.73434	-19.2581	-3.28105
-19.2545	-0.05918	-19.2545	-3.83723	-19.2545	-5.52597	-19.2545	-6.75255	-19.2545	-1.16507	-19.2545	-1.56731
-19.2509	-0.15133	-19.2508	-4.30261	-19.2508	-5.31271	-19.2508	-4.97411	-19.2509	-1.58977	-19.2508	-0.11119
-19.2472	-0.24349	-19.2472	-3.43509	-19.2472	-3.80346	-19.2472	-3.19566	-19.2472	-0.71825	-19.2472	0.2915
-19.2435	-0.33564	-19.2435	-2.60158	-19.2435	-2.2942	-19.2435	-1.41722	-19.2435	0.16567	-19.2435	0.24217
-19.2399	0.55082	-19.2399	-2.23457	-19.2398	-0.64994	-19.2398	-0.64432	-19.2399	1.29263	-19.2398	0.29405
-19.2362	1.44665	-19.2362	-1.96478	-19.2362	0.99432	-19.2362	0.12857	-19.2362	2.42192	-19.2362	0.32316
-19.2325	0.91902	-19.2325	-3.02782	-19.2325	2.55758	-19.2325	0.90147	-19.2325	2.25498	-19.2325	0.36167
-19.2289	0.37778	-19.2289	-3.89482	-19.2288	1.96084	-19.2288	1.67436	-19.2289	2.07564	-19.2288	0.07533
-19.2252	1.00793	-19.2252	-2.07542	-19.2252	0.89877	-19.2252	1.65442	-19.2252	0.96463	-19.2252	0.06811
-19.2216	1.64927	-19.2215	-0.25602	-19.2215	-0.16331	-19.2215	1.63448	-19.2216	-0.15529	-19.2215	0.62747
-19.2179	2.29062	-19.2179	1.56338	-19.2179	-1.36038	-19.2179	1.61454	-19.2179	-1.2752	-19.2179	1.20661
-19.2142	2.93196	-19.2142	3.24772	-19.2142	-2.55745	-19.2142	1.59459	-19.2142	-2.39512	-19.2142	0.53205
-19.2106	1.43813	-19.2106	3.08293	-19.2105	-3.07952	-19.2105	1.38128	-19.2106	-3.65005	-19.2105	-0.97839
-19.2069	-0.07612	-19.2069	2.85971	-19.2069	-3.60159	-19.2069	1.16796	-19.2069	-4.90629	-19.2069	-2.04968
-19.2032	-0.16691	-19.2032	1.83689	-19.2032	-2.82766	-19.2032	0.95465	-19.2032	-4.86628	-19.2032	-2.2288
-19.1996	-0.2441	-19.1996	0.8025	-19.1995	-2.05373	-19.1995	0.74133	-19.1996	-4.81389	-19.1995	-1.71295
-19.1959	-0.03307	-19.1959	-0.39013	-19.1959	-2.29103	-19.1959	-1.08304	-19.1959	-4.12814	-19.1959	-0.56097
-19.1923	0.18071	-19.1922	-1.44632	-19.1922	-2.52834	-19.1922	-2.90741	-19.1923	-3.43634	-19.1922	1.14058
-19.1886	0.39449	-19.1886	-0.63689	-19.1886	-4.06164	-19.1886	-1.63779	-19.1886	-4.04078	-19.1886	2.43883
-19.1849	0.60827	-19.1849	0.09209	-19.1849	-5.59495	-19.1849	-0.36816	-19.1849	-4.6576	-19.1849	2.01848
-19.1813	0.02136	-19.1813	-0.27826	-19.1812	-4.86025	-19.1812	-1.38036	-19.1813	-3.77566	-19.1812	0.16507
-19.1776	-0.5732	-19.1776	-0.64862	-19.1776	-4.12556	-19.1776	-2.39255	-19.1776	-2.87939	-19.1776	-2.05218
-19.1739	-1.16777	-19.1739	-1.01898	-19.1739	-2.09486	-19.1739	-3.40475	-19.1739	-2.63123	-19.1739	-3.71648
-19.1703	-1.76233	-19.1703	-1.32622	-19.1702	-0.06417	-19.1702	-4.41695	-19.1703	-2.38927	-19.1702	-3.49055
-19.1666	-2.44586	-19.1666	-0.77152	-19.1666	0.40095	-19.1666	-4.50094	-19.1666	-1.93802	-19.1666	-1.00616
-19.163	-3.13024	-19.1629	-0.21682	-19.1629	0.86607	-19.1629	-4.58494	-19.163	-1.48478	-19.1629	1.4747
-19.1593	-3.81463	-19.1593	0.33789	-19.1593	-0.82881	-19.1593	-4.66894	-19.1593	-1.03153	-19.1593	1.88137
-19.1556	-4.49901	-19.1556	0.82911	-19.1556	-2.5237	-19.1556	-4.75294	-19.1556	-0.57828	-19.1556	0.7006
-19.152	-3.70063	-19.152	0.45428	-19.1519	-1.89658	-19.1519	-3.67668	-19.152	-0.16554	-19.1519	-0.56049
-19.1483	-2.88807	-19.1483	0.07945	-19.1483	-1.26946	-19.1483	-2.60043	-19.1483	0.24682	-19.1483	-0.94929
-19.1446	-2.07551	-19.1446	-0.29538	-19.1446	-0.64235	-19.1446	-1.52418	-19.1446	0.65917	-19.1446	-0.01578
-19.141	-1.26296	-19.141	-0.66406	-19.1409	-0.01523	-19.1409	-0.44793	-19.141	1.07152	-19.1409	1.29086
-19.1373	-1.35489	-19.1373	-0.94895	-19.1373	0.08323	-19.1373	-0.46666	-19.1373	-0.64782	-19.1373	2.14992
-19.1336	-1.45546	-19.1336	-1.23385	-19.1336	0.18168	-19.1336	-0.48539	-19.1336	-2.38755	-19.1336	2.30683
-19.13	-1.55604	-19.13	-1.51874	-19.13	0.28014	-19.13	-0.50413	-19.13	-4.12727	-19.13	0.86535
-19.1263	-1.65661	-19.1263	-1.78529	-19.1263	0.37859	-19.1263	-0.52286	-19.1263	-5.86699	-19.1263	-0.2662
-19.1227	-2.46891	-19.1226	-1.80205	-19.1226	0.31505	-19.1226	1.25679	-19.1227	-3.50197	-19.1226	-0.30362
-19.119	-3.28802	-19.119	-1.8188	-19.119	0.2515	-19.119	3.03645	-19.119	-1.09771	-19.119	0.14564
-19.1153	-2.68367	-19.1153	-1.83556	-19.1153	0.18796	-19.1153	2.9597	-19.1153	0.65843	-19.1153	0.01227
-19.1117	-2.06572	-19.1117	-1.82907	-19.1116	0.12441	-19.1116	2.88295	-19.1117	2.40838	-19.1116	-0.8294
-19.108	-1.10673	-19.108	-1.50619	-19.108	-0.48546	-19.108	2.41946	-19.108	1.59286	-19.108	-2.13794
-19.1043	-0.14448	-19.1043	-1.28126	-19.1043	-1.09533	-19.1043	1.95596	-19.1043	0.75282	-19.1043	-3.23265
-19.1007	-0.60568	-19.1007	-2.38843	-19.1007	-1.70521	-19.1007	2.42067	-19.1007	-0.73535	-19.1007	-3.20578
-19.097	-1.08049	-19.097	-3.39271	-19.097	-2.31508	-19.097	2.88537	-19.097	-2.2297	-19.097	-2.15566
-19.0934	-2.14841	-19.0933	-2.99833	-19.0933	-2.33095	-19.0933	1.455	-19.0934	-4.29116	-19.0933	-0.26298
-19.0897	-3.22199	-19.0897	-2.60395	-19.0897	-2.34683	-19.0897	0.02463	-19.0897	-6.35804	-19.0897	0.14735
-19.086	-4.29558	-19.086	-2.20957	-19.086	-2.3627	-19.086	-1.40574	-19.086	-6.26453	-19.086	-0.15272
-19.0824	-5.36916	-19.0824	-1.80354	-19.0823	-2.37857	-19.0823	-2.83611	-19.0824	-6.15036	-19.0823	0.48969
-19.0787	-3.85161	-19.0787	-1.23934	-19.0787	-2.16073	-19.0787	-1.73931	-19.0787	-5.99485	-19.0787	1.01409
-19.075	-2.3093	-19.075	-0.77326	-19.075	-1.94288	-19.075	-0.64251	-19.075	-5.83894	-19.075	0.57747
-19.0714	-0.76698	-19.0714	-1.63911	-19.0713	-1.72503	-19.0713	-1.09271	-19.0714	-5.68302	-19.0713	-1.0093
-19.0677	0.77533	-19.0677	-2.4841	-19.0677	-1.50719	-19.0677	-1.54291	-19.0677	-5.52711	-19.0677	-2.41654
-19.0641	1.42798	-19.064	-3.04606	-19.064	-2.93634	-19.064	-1.81908	-19.0641	-5.8843	-19.064	-2.61147
-19.0604	2.07213	-19.0604	-3.60803	-19.0604	-4.3655	-19.0604	-2.09524	-19.0604	-6.24639	-19.0604	-2.10641
-19.0567	1.29283	-19.0567	-4.16999	-19.0567	-4.49865	-19.0567	-0.8244	-19.0567	-5.31223	-19.0567	-1.85613
-19.0531	0.49992	-19.0531	-4.64784	-19.053	-4.63181	-19.053	0.44643	-19.0531	-4.36569	-19.053	-1.92545
-19.0494	-0.8342	-19.0494	-3.98532	-19.0494	-4.90038	-19.0494	0.44099	-19.0494	-5.35339	-19.0494	-2.06191
-19.0457	-2.17349	-19.0457	-3.32281	-19.0457	-5.16896	-19.0457	0.43556	-19.0457	-6.35957	-19.0457	-1.92529
-19.0421	-1.14035	-19.0421	-2.6603	-19.042	-5.43754	-19.042	-0.49808	-19.0421	-6.0695	-19.042	-1.64693
-19.0384	-0.08455	-19.0384	-2.02236	-19.0384	-5.70611	-19.0384	-1.43172	-19.0384	-5.76705	-19.0384	-1.13056
-19.0348	0.8823	-19.0347	-1.71736	-19.0347	-5.11069	-19.0347	-0.89571	-19.0348	-3.46623	-19.0347	-0.02831
-19.0311	1.84829	-19.0311	-1.41236	-19.0311	-4.51526	-19.0311	-0.3597	-19.0311	-1.14632	-19.0311	0.92045
-19.0274	1.39082	-19.0274	-1.10736	-19.0274	-3.91984	-19.0274	0.17631	-19.0274	-0.12264	-19.0274	0.00851
-19.0238	0.91976	-19.0238	-0.7869	-19.0237	-3.32442	-19.0237	0.71232	-19.0238	0.88865	-19.0237	-2.71044
-19.0201	1.43658	-19.0201	-0.25734	-19.0201	-1.84759	-19.0201	0.45791	-19.0201	0.00452	-19.0201	-4.57487
-19.0164	1.96285	-19.0164	0.27223	-19.0164	-0.37076	-19.0164	0.20351	-19.0164	-0.89772	-19.0164	-4.18241
-19.0128	2.48912	-19.0128	0.80179	-19.0127	-1.05394	-19.0127	-0.0509	-19.0128	-0.50371	-19.0127	-3.16534
-19.0091	3.01539	-19.0091	1.30673	-19.0091	-1.73711	-19.0091	-0.30531	-19.0091	-0.09732	-19.0091	-2.42649
-19.0055	2.32578	-19.0054	1.47879	-19.0054	-3.17629	-19.0054	0.44583	-19.0055	0.39008	-19.0054	-2.35213
-19.0018	1.62456	-19.0018	1.65084	-19.0018	-4.61546	-19.0018	1.19697	-19.0018	0.87826	-19.0018	-2.62281
-18.9981	0.92334	-18.9981	1.82289	-18.9981	-4.75863	-18.9981	1.94811	-18.9981	0.0702	-18.9981	-3.76478
-18.9945	0.22211	-18.9945	1.94196	-18.9944	-4.90181	-18.9944	2.69925	-18.9945	-0.75025	-18.9944	-5.2451
-18.9908	1.12229	-18.9908	1.34537	-18.9908	-3.86415	-18.9908	0.65129	-18.9908	-1.88463	-18.9908	-5.0159
-18.9871	2.03776	-18.9871	0.74877	-18.9871	-2.8265	-18.9871	-1.39667	-18.9871	-3.02201	-18.9871	-4.22581
-18.9835	2.95323	-18.9835	0.15217	-18.9834	-1.78884	-18.9834	-3.44463	-18.9835	-4.15939	-18.9834	-4.04132
-18.9798	3.8687	-18.9798	-0.45922	-18.9798	-0.75119	-18.9798	-5.49259	-18.9798	-5.29677	-18.9798	-4.35389
-18.9762	3.09381	-18.9761	-1.27033	-18.9761	-0.68553	-18.9761	-4.67861	-18.9762	-6.27212	-18.9761	-4.57688
-18.9725	2.30277	-18.9725	-2.08143	-18.9725	-0.61988	-18.9725	-3.86462	-18.9725	-7.24592	-18.9725	-4.38698
-18.9688	1.51173	-18.9688	-2.89254	-18.9688	-0.55423	-18.9688	-3.05063	-18.9688	-6.92348	-18.9688	-3.54611
-18.9652	0.7207	-18.9651	-3.54259	-18.9651	-0.48857	-18.9651	-2.23665	-18.9652	-6.58866	-18.9651	-1.65451
-18.9615	1.04127	-18.9615	-2.02093	-18.9615	-0.46173	-18.9615	-1.70426	-18.9615	-5.56942	-18.9615	0.54722
-18.9578	1.37247	-18.9578	-0.49927	-18.9578	-0.43489	-18.9578	-1.17187	-18.9578	-4.54365	-18.9578	2.26597
-18.9542	0.28021	-18.9542	1.02238	-18.9541	0.88796	-18.9541	-0.63949	-18.9542	-3.51788	-18.9541	2.35026
-18.9505	-0.82566	-18.9505	2.45635	-18.9505	2.2108	-18.9505	-0.1071	-18.9505	-2.4921	-18.9505	1.02676
-18.9469	-1.30875	-18.9468	2.70884	-18.9468	1.77864	-18.9468	0.42528	-18.9469	-1.70938	-18.9468	-0.58257
-18.9432	-1.7859	-18.9432	2.96134	-18.9432	1.34648	-18.9432	0.95767	-18.9432	-0.92897	-18.9432	-2.4871
-18.9395	-2.26305	-18.9395	3.21383	-18.9395	0.91432	-18.9395	1.49005	-18.9395	-0.14857	-18.9395	-3.57162
-18.9359	-2.7402	-18.9358	3.35476	-18.9358	0.48216	-18.9358	2.02244	-18.9359	0.63184	-18.9358	-3.63949
-18.9322	-2.50562	-18.9322	1.99398	-18.9322	0.2833	-18.9322	1.44775	-18.9322	0.94303	-18.9322	-3.7608
-18.9285	-2.26424	-18.9285	0.73214	-18.9285	0.08444	-18.9285	0.87307	-18.9285	1.24974	-18.9285	-3.24779
-18.9249	-2.02286	-18.9249	0.8014	-18.9248	-0.11442	-18.9248	0.29838	-18.9249	1.55645	-18.9248	-2.26755
-18.9212	-1.78147	-18.9212	0.85211	-18.9212	-0.31328	-18.9212	-0.27631	-18.9212	1.86316	-18.9212	-1.50214
-18.9175	-1.03595	-18.9175	0.65325	-18.9175	-0.59314	-18.9175	-0.52226	-18.9175	2.14286	-18.9175	-0.38441
-18.9139	-0.28561	-18.9139	0.45438	-18.9139	-0.87301	-18.9139	-0.76821	-18.9139	2.42231	-18.9139	0.36636
-18.9102	-0.95874	-18.9102	0.25552	-18.9102	-1.15287	-18.9102	-1.01415	-18.9102	2.70175	-18.9102	-0.04381
-18.9066	-1.64545	-18.9065	0.10954	-18.9065	-1.43273	-18.9065	-1.2601	-18.9066	2.9812	-18.9065	-0.75251
-18.9029	-1.93368	-18.9029	0.6743	-18.9029	-0.49137	-18.9029	-1.05887	-18.9029	1.69434	-18.9029	-1.30233
-18.8992	-2.2181	-18.8992	1.12014	-18.8992	0.45	-18.8992	-0.85764	-18.8992	0.39253	-18.8992	-1.59335
-18.8956	-2.50251	-18.8956	-0.03116	-18.8955	0.09536	-18.8955	0.89059	-18.8956	1.25114	-18.8955	-1.00344
-18.8919	-2.78693	-18.8919	-1.10563	-18.8919	-0.25928	-18.8919	2.63882	-18.8919	2.13037	-18.8919	0.18008
-18.8882	-2.80445	-18.8882	-1.14864	-18.8882	0.70908	-18.8882	3.05276	-18.8882	3.36067	-18.8882	0.73203
-18.8846	-2.81942	-18.8846	-1.12471	-18.8845	1.67744	-18.8845	3.46671	-18.8846	4.59432	-18.8845	-0.00656
-18.8809	-0.46194	-18.8809	-0.32148	-18.8809	2.6458	-18.8809	2.33365	-18.8809	4.53173	-18.8809	-1.67214
-18.8773	1.91819	-18.8772	-1.13914	-18.8772	3.61416	-18.8772	1.20059	-18.8773	4.45676	-18.8772	-3.41321
-18.8736	3.55693	-18.8736	-2.27703	-18.8736	3.67845	-18.8736	0.59932	-18.8736	2.06946	-18.8736	-4.62446
-18.8699	5.18859	-18.8699	-3.21889	-18.8699	3.74273	-18.8699	-0.00196	-18.8699	-0.33991	-18.8699	-4.47086
-18.8663	4.44781	-18.8663	-1.41331	-18.8662	3.80701	-18.8662	1.56257	-18.8663	-1.45303	-18.8662	-3.92269
-18.8626	3.68437	-18.8626	1.81419	-18.8626	3.8713	-18.8626	3.12709	-18.8626	-2.55378	-18.8626	-3.89053
-18.8589	3.75129	-18.8589	2.57705	-18.8589	1.66758	-18.8589	2.73853	-18.8589	-0.46791	-18.8589	-3.29997
-18.8553	3.82613	-18.8553	1.81755	-18.8552	-0.53614	-18.8552	2.34997	-18.8553	1.64839	-18.8552	-1.73356
-18.8516	3.90098	-18.8516	2.05608	-18.8516	-1.44386	-18.8516	1.0332	-18.8516	3.76468	-18.8516	0.56296
-18.848	3.97583	-18.8479	2.23109	-18.8479	-2.35157	-18.8479	-0.28356	-18.848	5.88097	-18.8479	1.93517
-18.8443	2.96176	-18.8443	1.55573	-18.8443	-1.71818	-18.8443	0.13582	-18.8443	5.31025	-18.8443	2.01089
-18.8406	1.93729	-18.8406	0.82072	-18.8406	-1.08479	-18.8406	0.55521	-18.8406	4.71387	-18.8406	1.31152
-18.837	0.91282	-18.837	-0.71267	-18.8369	-1.74739	-18.8369	0.97459	-18.837	4.11749	-18.8369	0.0701
-18.8333	-0.11164	-18.8333	-2.14536	-18.8333	-2.41	-18.8333	1.39397	-18.8333	3.52111	-18.8333	-0.60899
-18.8296	0.10943	-18.8296	-2.23082	-18.8296	-2.26261	-18.8296	-0.06239	-18.8296	1.7365	-18.8296	-0.2829
-18.826	0.34239	-18.826	-2.19689	-18.8259	-2.11522	-18.8259	-1.51874	-18.826	-0.05945	-18.8259	-0.30729
-18.8223	0.57535	-18.8223	-0.5663	-18.8223	-1.96782	-18.8223	-1.4281	-18.8223	-1.85541	-18.8223	-0.68805
-18.8187	0.80831	-18.8186	0.9411	-18.8186	-1.82043	-18.8186	-1.33745	-18.8187	-3.65136	-18.8186	-0.60115
-18.815	0.39626	-18.815	0.80201	-18.815	-1.37309	-18.815	0.50324	-18.815	-2.88181	-18.815	0.24641
-18.8113	-0.02195	-18.8113	0.66291	-18.8113	-0.92574	-18.8113	2.34392	-18.8113	-2.08778	-18.8113	1.32186
-18.8077	-0.44016	-18.8076	0.52382	-18.8076	-0.47839	-18.8076	2.63761	-18.8077	-1.29374	-18.8076	1.76205
-18.804	-0.85836	-18.804	0.3785	-18.804	-0.03105	-18.804	2.9313	-18.804	-0.49971	-18.804	1.48636
-18.8003	-1.09863	-18.8003	0.15003	-18.8003	0.4703	-18.8003	3.70842	-18.8003	0.05128	-18.8003	0.36423
-18.7967	-1.33721	-18.7967	-0.13825	-18.7966	0.97164	-18.7966	4.48555	-18.7967	0.59995	-18.7966	-0.58693
-18.793	-1.57578	-18.793	-1.22475	-18.793	2.76899	-18.793	4.33448	-18.793	-0.14763	-18.793	-0.16427
-18.7894	-1.81436	-18.7893	-2.26509	-18.7893	4.56634	-18.7893	4.1834	-18.7894	-0.90759	-18.7893	0.36768
-18.7857	-1.369	-18.7857	-2.68964	-18.7857	5.45122	-18.7857	3.06062	-18.7857	-0.8979	-18.7857	0.51954
-18.782	-0.91711	-18.782	-3.00197	-18.782	6.3361	-18.782	1.93784	-18.782	-0.88086	-18.782	0.31746
-18.7784	-0.46522	-18.7783	-1.81771	-18.7783	5.06099	-18.7783	0.81505	-18.7784	-0.86382	-18.7783	-0.58165
-18.7747	-0.01333	-18.7747	-0.67462	-18.7747	3.78587	-18.7747	-0.30773	-18.7747	-0.84678	-18.7747	-1.17633
-18.771	-0.77733	-18.771	-0.20002	-18.771	2.99675	-18.771	-0.30894	-18.771	0.49352	-18.771	-0.43031
-18.7674	-1.55293	-18.7674	-1.36664	-18.7673	2.20763	-18.7673	-0.31015	-18.7674	1.84645	-18.7673	0.55567
-18.7637	-0.90506	-18.7637	-3.13185	-18.7637	1.41852	-18.7637	-0.31136	-18.7637	3.19938	-18.7637	0.84971
-18.7601	-0.2436	-18.76	-4.78034	-18.76	0.6294	-18.76	-0.31257	-18.7601	4.55231	-18.76	0.48671
-18.7564	0.64028	-18.7564	-4.75432	-18.7564	1.10211	-18.7564	-0.13974	-18.7564	3.94735	-18.7564	0.26451
-18.7527	1.52628	-18.7527	-3.12462	-18.7527	1.57482	-18.7527	0.03309	-18.7527	3.32371	-18.7527	0.00456
-18.7491	2.41228	-18.749	-1.51507	-18.749	2.04753	-18.749	-1.95988	-18.7491	2.70007	-18.749	-0.62228
-18.7454	3.29828	-18.7454	-1.56913	-18.7454	2.52024	-18.7454	-3.95285	-18.7454	2.07642	-18.7454	-0.80259
-18.7417	2.67184	-18.7417	-2.40104	-18.7417	2.93895	-18.7417	-4.74689	-18.7417	0.91268	-18.7417	-0.79268
-18.7381	2.03096	-18.7381	-1.59187	-18.738	3.35767	-18.738	-5.54094	-18.7381	-0.25623	-18.738	-0.68967
-18.7344	1.39008	-18.7344	-0.18416	-18.7344	2.48038	-18.7344	-4.78799	-18.7344	-1.42513	-18.7344	0.09678
-18.7307	0.74921	-18.7307	1.12007	-18.7307	1.60309	-18.7307	-4.03503	-18.7307	-2.59404	-18.7307	0.63662
-18.7271	0.0847	-18.7271	1.04856	-18.7271	0.48918	-18.7271	-3.00048	-18.7271	-2.56036	-18.7271	-0.05968
-18.7234	-0.58004	-18.7234	0.97706	-18.7234	-0.62473	-18.7234	-1.96592	-18.7234	-2.5152	-18.7234	-0.67733
-18.7198	-1.24477	-18.7197	0.90556	-18.7197	-3.03464	-18.7197	-0.93137	-18.7198	-2.47005	-18.7197	-0.16809
-18.7161	-1.9095	-18.7161	0.77774	-18.7161	-5.44455	-18.7161	0.10319	-18.7161	-2.42489	-18.7161	0.628
-18.7124	-4.2053	-18.7124	-0.09816	-18.7124	-4.85746	-18.7124	-0.54462	-18.7124	-2.7038	-18.7124	0.31515
-18.7088	-6.51667	-18.7088	-0.85388	-18.7087	-4.27037	-18.7087	-1.19242	-18.7088	-2.98581	-18.7087	-0.22441
-18.7051	-6.45557	-18.7051	-0.01373	-18.7051	-3.68327	-18.7051	-1.84023	-18.7051	-3.26781	-18.7051	-0.42743
-18.7014	-6.37184	-18.7014	0.73124	-18.7014	-3.09618	-18.7014	-2.48803	-18.7014	-3.54981	-18.7014	-0.33203
-18.6978	-5.10187	-18.6978	0.21285	-18.6978	-2.50614	-18.6978	-2.52671	-18.6978	-2.2655	-18.6978	-0.27259
-18.6941	-3.82059	-18.6941	-0.2454	-18.6941	-1.91609	-18.6941	-2.56538	-18.6941	-0.96624	-18.6941	-0.89497
-18.6905	-2.5393	-18.6904	0.09424	-18.6904	-2.62205	-18.6904	-2.60406	-18.6905	0.33301	-18.6904	-1.37959
-18.6868	-1.25801	-18.6868	0.40504	-18.6868	-3.328	-18.6868	-2.64273	-18.6868	1.63227	-18.6868	-1.17004
-18.6831	-2.26023	-18.6831	0.33354	-18.6831	-3.30496	-18.6831	-2.04327	-18.6831	2.01334	-18.6831	-0.96471
-18.6795	-3.28423	-18.6795	0.26204	-18.6794	-3.28191	-18.6794	-1.44381	-18.6795	2.38565	-18.6794	-0.33038
-18.6758	-4.30823	-18.6758	0.19054	-18.6758	-3.25887	-18.6758	-0.84435	-18.6758	1.4617	-18.6758	0.697
-18.6721	-5.33222	-18.6721	-0.04711	-18.6721	-3.23582	-18.6721	-0.24488	-18.6721	0.52538	-18.6721	1.31205
-18.6685	-4.47123	-18.6685	-2.48601	-18.6684	-3.28371	-18.6684	-0.4165	-18.6685	-1.3308	-18.6684	1.40341
-18.6648	-3.59224	-18.6648	-4.79188	-18.6648	-3.33159	-18.6648	-0.58812	-18.6648	-3.19577	-18.6648	0.80551
-18.6612	-2.71326	-18.6611	-5.21546	-18.6611	-3.37947	-18.6611	-1.68794	-18.6612	-2.03612	-18.6611	-0.56557
-18.6575	-1.83428	-18.6575	-3.99955	-18.6575	-3.42735	-18.6575	-2.78776	-18.6575	-0.84762	-18.6575	-2.48379
-18.6538	-1.37047	-18.6538	-2.20194	-18.6538	-3.04324	-18.6538	-3.6362	-18.6538	0.04382	-18.6538	-3.16305
-18.6502	-0.91063	-18.6501	-0.38925	-18.6501	-2.65912	-18.6501	-4.48463	-18.6502	0.93242	-18.6501	-3.3674
-18.6465	-1.87427	-18.6465	1.50226	-18.6465	-0.979	-18.6465	-3.78606	-18.6465	0.52476	-18.6465	-3.97185
-18.6428	-2.85149	-18.6428	1.68964	-18.6428	0.70112	-18.6428	-3.08749	-18.6428	0.10474	-18.6428	-3.81165
-18.6392	-4.18458	-18.6392	0.43947	-18.6391	1.46028	-18.6391	-1.40272	-18.6392	1.062	-18.6391	-3.25136
-18.6355	-5.52107	-18.6355	-0.62467	-18.6355	2.21945	-18.6355	0.28206	-18.6355	2.03239	-18.6355	-3.53818
-18.6319	-4.48508	-18.6318	0.77075	-18.6318	1.68261	-18.6318	0.41984	-18.6319	3.00279	-18.6318	-3.94993
-18.6282	-3.42647	-18.6282	2.11586	-18.6282	1.14577	-18.6282	0.55762	-18.6282	3.97318	-18.6282	-3.80744
-18.6245	-2.99063	-18.6245	2.6755	-18.6245	0.14994	-18.6245	0.81143	-18.6245	3.0802	-18.6245	-4.08333
-18.6209	-2.56072	-18.6208	1.64738	-18.6208	-0.8459	-18.6208	1.06523	-18.6209	2.16944	-18.6208	-4.76307
-18.6172	-2.13082	-18.6172	0.71897	-18.6172	-1.70674	-18.6172	1.20301	-18.6172	2.55495	-18.6172	-4.97921
-18.6135	-1.70092	-18.6135	-0.21102	-18.6135	-2.56757	-18.6135	1.34079	-18.6135	2.95282	-18.6135	-4.21656
-18.6099	-2.5782	-18.6099	-1.16178	-18.6098	-4.18821	-18.6098	1.52903	-18.6099	3.24309	-18.6098	-2.49142
-18.6062	-3.46794	-18.6062	-2.11253	-18.6062	-3.64884	-18.6062	-0.13913	-18.6062	3.53233	-18.6062	-1.19571
-18.6026	-1.98521	-18.6025	-3.06329	-18.6025	-1.38147	-18.6025	-0.76307	-18.6026	2.52531	-18.6025	-0.51527
-18.5989	-0.47985	-18.5989	-3.9221	-18.5989	0.8859	-18.5989	-1.387	-18.5989	1.50593	-18.5989	-0.77965
-18.5952	1.41104	-18.5952	-3.56794	-18.5952	0.96627	-18.5952	-0.81202	-18.5952	0.97265	-18.5952	-2.27632
-18.5916	3.3056	-18.5915	-3.21378	-18.5915	-0.24937	-18.5915	-0.23703	-18.5916	0.444	-18.5915	-3.44637
-18.5879	3.77667	-18.5879	-2.85962	-18.5879	-0.736	-18.5879	0.33796	-18.5879	-0.08465	-18.5879	-3.40276
-18.5842	4.23418	-18.5842	-2.51176	-18.5842	-1.22263	-18.5842	0.91295	-18.5842	-0.6133	-18.5842	-3.79679
-18.5806	3.23112	-18.5806	-2.24698	-18.5805	-1.67594	-18.5805	1.23172	-18.5806	-0.97991	-18.5805	-3.72236
-18.5769	2.21414	-18.5769	-1.9822	-18.5769	-2.12924	-18.5769	1.55048	-18.5769	-1.34498	-18.5769	-2.4998
-18.5733	-0.22633	-18.5732	-1.71742	-18.5732	-2.50155	-18.5732	1.86925	-18.5733	-1.71005	-18.5732	-1.19546
-18.5696	-2.68037	-18.5696	-1.47661	-18.5696	-2.87385	-18.5696	2.18801	-18.5696	-2.07512	-18.5696	-0.50579
-18.5659	-2.55434	-18.5659	-1.55146	-18.5659	-2.67916	-18.5659	2.50678	-18.5659	-1.33296	-18.5659	0.08393
-18.5623	-2.40371	-18.5622	-1.6869	-18.5622	-1.18846	-18.5622	2.82555	-18.5623	-0.58024	-18.5622	0.73293
-18.5586	-4.62556	-18.5586	-2.61978	-18.5586	1.51723	-18.5586	3.14431	-18.5586	0.17247	-18.5586	0.41807
-18.5549	-6.87003	-18.5549	-3.53569	-18.5549	2.92693	-18.5549	3.46308	-18.5549	0.92519	-18.5549	0.20798
-18.5513	-6.5159	-18.5513	-4.22837	-18.5512	3.2803	-18.5512	2.26627	-18.5513	1.72685	-18.5512	0.76989
-18.5476	-6.13699	-18.5476	-4.79979	-18.5476	2.33768	-18.5476	1.06946	-18.5476	2.52898	-18.5476	1.25854
-18.5439	-5.75807	-18.5439	-3.77641	-18.5439	1.23305	-18.5439	-0.12735	-18.5439	2.03484	-18.5439	0.89629
-18.5403	-5.37916	-18.5403	-2.77957	-18.5403	1.42442	-18.5403	-1.32416	-18.5403	1.52835	-18.5403	-0.14291
-18.5366	-4.763	-18.5366	-2.13158	-18.5366	2.7228	-18.5366	-1.05132	-18.5366	-0.05837	-18.5366	-1.105
-18.533	-4.14458	-18.5329	-1.48359	-18.5329	2.72517	-18.5329	-0.77848	-18.533	-1.65539	-18.5329	-1.64299
-18.5293	-4.94964	-18.5293	-0.8356	-18.5293	2.32254	-18.5293	-0.62166	-18.5293	-2.38823	-18.5293	-1.62705
-18.5256	-5.76828	-18.5256	-0.25021	-18.5256	1.91991	-18.5256	-0.46485	-18.5256	-0.95239	-18.5256	-1.19344
-18.522	-4.22185	-18.522	-0.48707	-18.5219	1.12958	-18.5219	0.48964	-18.522	1.6788	-18.5219	-0.87834
-18.5183	-2.65288	-18.5183	-0.72392	-18.5183	1.63525	-18.5183	-0.41227	-18.5183	3.02492	-18.5183	-1.81824
-18.5146	-1.0839	-18.5146	-0.96077	-18.5146	1.41192	-18.5146	-1.43021	-18.5146	2.19823	-18.5146	-2.79653
-18.511	0.48508	-18.511	-1.17737	-18.511	1.18859	-18.511	-0.59175	-18.511	1.35095	-18.511	-1.74665
-18.5073	0.57126	-18.5073	-1.12821	-18.5073	0.96526	-18.5073	-0.91354	-18.5073	0.85474	-18.5073	0.11427
-18.5037	0.6433	-18.5036	-0.96509	-18.5036	0.74193	-18.5036	-3.09173	-18.5037	0.36187	-18.5036	0.15715
-18.5	0.71534	-18.5	0.69287	-18.5	0.5186	-18.5	-5.15389	-18.5	-0.13099	-18.5	-0.64572
-18.4963	0.78738	-18.4963	2.34259	-18.4963	0.29527	-18.4963	-5.35965	-18.4963	-0.62386	-18.4963	-0.13206
-18.4927	-0.99548	-18.4926	3.76273	-18.4926	-0.59093	-18.4926	-5.20132	-18.4927	-0.42091	-18.4926	0.83912
-18.489	-2.79601	-18.489	3.53522	-18.489	-1.47713	-18.489	-5.043	-18.489	-0.21132	-18.489	0.61353
-18.4853	-3.17306	-18.4853	2.61016	-18.4853	-2.28233	-18.4853	-4.76865	-18.4853	-0.00174	-18.4853	-0.12364
-18.4817	-3.53653	-18.4817	1.66735	-18.4816	-3.08753	-18.4816	-4.4943	-18.4817	0.20785	-18.4816	-1.30033
-18.478	-3.69241	-18.478	0.49203	-18.478	-2.92074	-18.478	-3.87187	-18.478	-1.25692	-18.478	-2.55898
-18.4744	-3.84632	-18.4743	-0.68329	-18.4743	-1.45794	-18.4743	-3.24945	-18.4744	-2.73764	-18.4743	-2.91764
-18.4707	-4.00022	-18.4707	-1.85861	-18.4707	0.08586	-18.4707	-1.69882	-18.4707	-2.05792	-18.4707	-2.29486
-18.467	-4.15413	-18.467	-2.9486	-18.467	0.33366	-18.467	-0.1482	-18.467	-1.3576	-18.467	-1.03533
-18.4634	-3.08842	-18.4633	-2.92179	-18.4633	-0.73774	-18.4633	0.29052	-18.4634	-1.15688	-18.4633	-0.40924
-18.4597	-2.0111	-18.4597	-2.89498	-18.4597	-0.51315	-18.4597	0.72924	-18.4597	-0.96093	-18.4597	-0.53933
-18.456	-0.93377	-18.456	-2.86816	-18.456	-0.36955	-18.456	-0.99784	-18.456	0.5313	-18.456	-0.43193
-18.4524	0.14356	-18.4524	-2.78548	-18.4523	-1.52195	-18.4523	-2.72492	-18.4524	2.03588	-18.4523	-0.80814
-18.4487	0.3312	-18.4487	-1.97214	-18.4487	-2.24236	-18.4487	-4.06525	-18.4487	3.35142	-18.4487	-2.33062
-18.4451	0.51037	-18.445	-1.1588	-18.445	-2.96276	-18.445	-5.40558	-18.4451	4.66516	-18.445	-3.30892
-18.4414	0.68953	-18.4414	-0.34546	-18.4414	-2.46817	-18.4414	-4.58011	-18.4414	4.68262	-18.4414	-3.13527
-18.4377	0.8687	-18.4377	0.43563	-18.4377	-1.97357	-18.4377	-3.75464	-18.4377	4.68773	-18.4377	-2.95677
-18.4341	0.99226	-18.434	0.79538	-18.434	-1.12117	-18.434	-2.58351	-18.4341	3.5451	-18.434	-3.41859
-18.4304	1.11529	-18.4304	1.15512	-18.4304	-0.26878	-18.4304	-1.41238	-18.4304	2.39154	-18.4304	-3.19088
-18.4267	1.23832	-18.4267	1.51487	-18.4267	-0.84738	-18.4267	-1.16946	-18.4267	1.23797	-18.4267	-2.434
-18.4231	1.36135	-18.4231	1.95092	-18.423	-2.72198	-18.423	-0.92653	-18.4231	0.0844	-18.423	-2.28935
-18.4194	1.48438	-18.4194	3.3832	-18.4194	-4.13758	-18.4194	-0.5289	-18.4194	-1.39324	-18.4194	-2.84444
-18.4158	1.6074	-18.4157	4.69334	-18.4157	-5.55318	-18.4157	-0.13128	-18.4158	-2.87396	-18.4157	-3.81972
-18.4121	1.73043	-18.4121	4.40957	-18.4121	-6.56379	-18.4121	1.31058	-18.4121	-2.19423	-18.4121	-4.21453
-18.4084	1.85346	-18.4084	4.03383	-18.4084	-6.27839	-18.4084	0.89603	-18.4084	-1.49391	-18.4084	-2.95895
-18.4048	2.10995	-18.4047	2.45855	-18.4047	-5.38591	-18.4047	-0.25334	-18.4048	-1.50924	-18.4047	-0.71156
-18.4011	2.3677	-18.4011	1.0055	-18.4011	-5.78943	-18.4011	-1.40272	-18.4011	-1.53139	-18.4011	0.38916
-18.3974	2.62545	-18.3974	1.14627	-18.3974	-6.11196	-18.3974	-2.66811	-18.3974	-1.55354	-18.3974	-1.02986
-18.3938	2.88321	-18.3938	1.28704	-18.3937	-5.13848	-18.3937	-3.93351	-18.3938	-1.57569	-18.3937	-3.03174
-18.3901	3.05199	-18.3901	1.42781	-18.3901	-5.191	-18.3901	-3.11046	-18.3901	-1.05773	-18.3901	-3.66822
-18.3865	3.21993	-18.3864	1.56858	-18.3864	-5.24353	-18.3864	-2.28741	-18.3865	-0.53462	-18.3864	-2.37675
-18.3828	3.38787	-18.3828	1.70935	-18.3828	-5.21505	-18.3828	-1.46435	-18.3828	-0.01151	-18.3828	-0.60637
-18.3791	3.55581	-18.3791	1.81299	-18.3791	-5.18657	-18.3791	-0.6413	-18.3791	0.5116	-18.3791	0.32497
-18.3755	4.19222	-18.3754	1.43313	-18.3754	-5.10154	-18.3754	-0.35759	-18.3755	-0.20123	-18.3754	-0.6852
-18.3718	4.8331	-18.3718	1.05328	-18.3718	-5.01651	-18.3718	-0.07387	-18.3718	-0.92583	-18.3718	-2.2021
-18.3681	4.05048	-18.3681	0.67342	-18.3681	-3.63547	-18.3681	0.20985	-18.3681	-0.35415	-18.3681	-2.62988
-18.3645	3.25429	-18.3645	0.32036	-18.3644	-2.25444	-18.3644	0.49357	-18.3645	0.22987	-18.3644	-2.47961
-18.3608	2.25051	-18.3608	0.31589	-18.3608	-2.4394	-18.3608	0.3712	-18.3608	0.27378	-18.3608	-3.44468
-18.3572	1.24476	-18.3571	0.18889	-18.3571	-2.62437	-18.3571	0.24883	-18.3572	0.31255	-18.3571	-5.441
-18.3535	0.23901	-18.3535	-1.53164	-18.3535	-0.73033	-18.3535	0.12646	-18.3535	-0.94496	-18.3535	-6.77228
-18.3498	-0.76675	-18.3498	-3.21449	-18.3498	1.1637	-18.3498	0.00409	-18.3498	-2.21483	-18.3498	-6.29839
-18.3462	-0.00425	-18.3461	-4.40769	-18.3461	2.22116	-18.3461	-1.52025	-18.3462	-2.22892	-18.3461	-4.71452
-18.3425	0.77509	-18.3425	-5.53957	-18.3425	1.98262	-18.3425	-3.04459	-18.3425	-2.23105	-18.3425	-3.61363
-18.3388	1.55443	-18.3388	-5.87473	-18.3388	2.39207	-18.3388	-3.56338	-18.3388	-2.23318	-18.3388	-3.62264
-18.3352	2.33378	-18.3352	-6.1345	-18.3351	2.80153	-18.3351	-2.22577	-18.3352	-2.23531	-18.3351	-4.30464
-18.3315	2.01584	-18.3315	-5.41501	-18.3315	4.10198	-18.3315	-1.00418	-18.3315	-1.34625	-18.3315	-4.54556
-18.3278	1.68745	-18.3278	-4.69552	-18.3278	4.10644	-18.3278	-1.639	-18.3278	-0.4487	-18.3278	-4.11488
-18.3242	1.35906	-18.3242	-3.97603	-18.3242	2.6799	-18.3242	-2.66056	-18.3242	0.44885	-18.3242	-3.68418
-18.3205	1.03067	-18.3205	-3.25454	-18.3205	1.25335	-18.3205	-3.68212	-18.3205	1.34641	-18.3205	-3.43378
-18.3169	2.1925	-18.3168	-2.50711	-18.3168	1.47441	-18.3168	-2.53064	-18.3169	0.13582	-18.3168	-3.59156
-18.3132	3.36853	-18.3132	-1.75969	-18.3132	1.69548	-18.3132	-1.37915	-18.3132	-1.09486	-18.3132	-3.6334
-18.3095	3.12107	-18.3095	-1.01227	-18.3095	1.48454	-18.3095	0.81656	-18.3095	-2.32553	-18.3095	-3.61895
-18.3059	2.86004	-18.3058	-0.3954	-18.3058	-0.0224	-18.3058	1.15588	-18.3059	-3.5562	-18.3058	-3.75081
-18.3022	3.2811	-18.3022	-1.47129	-18.3022	-1.90734	-18.3022	0.3156	-18.3022	-3.03149	-18.3022	-2.91732
-18.2985	3.70867	-18.2985	-2.3423	-18.2985	-1.63228	-18.2985	-0.52467	-18.2985	-2.49007	-18.2985	-1.20718
-18.2949	2.71273	-18.2949	-0.55809	-18.2948	-0.57421	-18.2948	-2.5252	-18.2949	-1.94864	-18.2948	0.09489
-18.2912	1.70323	-18.2912	1.14669	-18.2912	0.48385	-18.2912	-2.66932	-18.2912	-1.40721	-18.2912	0.47498
-18.2876	0.8346	-18.2875	1.82261	-18.2875	1.17741	-18.2875	-1.6532	-18.2876	-0.75776	-18.2875	0.28814
-18.2839	-0.03269	-18.2839	2.49853	-18.2839	0.57498	-18.2839	-0.63707	-18.2839	-0.10728	-18.2839	0.22573
-18.2802	0.52353	-18.2802	3.17445	-18.2802	-0.59446	-18.2802	0.49508	-18.2802	-0.75308	-18.2802	0.91993
-18.2766	1.0933	-18.2765	3.70423	-18.2765	-1.7639	-18.2765	1.62723	-18.2766	-1.41123	-18.2765	1.74679
-18.2729	2.46379	-18.2729	2.34233	-18.2729	-2.39334	-18.2729	3.59089	-18.2729	-1.09716	-18.2729	2.21402
-18.2692	3.84191	-18.2692	0.98043	-18.2692	-3.02278	-18.2692	5.55455	-18.2692	-0.77384	-18.2692	1.54292
-18.2656	3.79652	-18.2656	-0.38146	-18.2655	-2.35621	-18.2655	5.35241	-18.2656	-0.45052	-18.2655	-0.54612
-18.2619	3.73758	-18.2619	-1.63943	-18.2619	-1.68965	-18.2619	5.15028	-18.2619	-0.1272	-18.2619	-1.87841
-18.2583	1.95533	-18.2582	-1.55341	-18.2582	-1.94554	-18.2582	4.45352	-18.2583	0.78013	-18.2582	-1.96807
-18.2546	0.15666	-18.2546	-1.46738	-18.2546	-2.20144	-18.2546	3.75677	-18.2546	1.69301	-18.2546	-0.90562
-18.2509	-1.642	-18.2509	-1.38135	-18.2509	-2.37633	-18.2509	3.06001	-18.2509	1.30962	-18.2509	1.17523
-18.2473	-3.44066	-18.2472	-1.23883	-18.2472	-2.55122	-18.2472	2.36326	-18.2473	0.91388	-18.2472	1.62491
-18.2436	-2.42198	-18.2436	-0.36628	-18.2436	-2.64512	-18.2436	2.90411	-18.2436	0.27509	-18.2436	0.71207
-18.2399	-1.37646	-18.2399	0.50627	-18.2399	-1.44301	-18.2399	3.44495	-18.2399	-0.36602	-18.2399	0.46236
-18.2363	-0.33094	-18.2363	1.37883	-18.2362	-0.96991	-18.2362	2.82555	-18.2363	0.28915	-18.2362	0.87997
-18.2326	0.71458	-18.2326	2.16721	-18.2326	-0.4968	-18.2326	4.06254	-18.2326	0.95667	-18.2326	1.7306
-18.229	1.21516	-18.2289	1.86891	-18.2289	-0.05027	-18.2289	5.59927	-18.229	-0.09406	-18.2289	2.79029
-18.2253	1.71055	-18.2253	1.57061	-18.2253	0.39626	-18.2253	5.2796	-18.2253	-1.16115	-18.2253	2.90152
-18.2216	2.20594	-18.2216	1.27231	-18.2216	-0.45321	-18.2216	2.8328	-18.2216	-0.93196	-18.2216	2.06595
-18.218	2.70134	-18.2179	1.03446	-18.2179	-1.30269	-18.2179	0.386	-18.218	-0.69043	-18.2179	1.21138
-18.2143	1.59529	-18.2143	1.57631	-18.2143	-0.42416	-18.2143	-0.76518	-18.2143	-0.17884	-18.2143	0.14239
-18.2106	0.47399	-18.2106	2.11816	-18.2106	0.45437	-18.2106	-0.05997	-18.2106	0.33533	-18.2106	0.74571
-18.207	-0.64732	-18.207	2.66002	-18.2069	0.0369	-18.2069	-0.39898	-18.207	-0.0147	-18.2069	2.64275
-18.2033	-1.76861	-18.2033	3.13088	-18.2033	-0.38057	-18.2033	-0.73799	-18.2033	0.92333	-18.2033	3.74605
-18.1997	-1.04195	-18.1996	2.68678	-18.1996	-0.54405	-18.1996	-1.2873	-18.1997	3.03159	-18.1996	4.42951
-18.196	-0.29769	-18.196	2.30449	-18.196	-0.70753	-18.196	-1.8366	-18.196	2.99039	-18.196	4.76104
-18.1923	0.44657	-18.1923	2.71842	-18.1923	-0.871	-18.1923	-2.38591	-18.1923	2.14545	-18.1923	4.36059
-18.1887	1.19083	-18.1886	3.00612	-18.1886	-1.03448	-18.1886	-2.93521	-18.1887	1.29305	-18.1886	4.69017
-18.185	2.64684	-18.185	1.66824	-18.185	-1.11695	-18.185	-3.40717	-18.185	1.22383	-18.185	5.3015
-18.1813	4.10963	-18.1813	0.45408	-18.1813	-1.19943	-18.1813	-3.87912	-18.1813	2.45834	-18.1813	5.87668
-18.1777	4.14891	-18.1777	0.83226	-18.1776	-2.57791	-18.1776	-2.80408	-18.1777	2.97604	-18.1776	6.24469
-18.174	4.17464	-18.174	1.13212	-18.174	-3.95639	-18.174	-1.72904	-18.174	1.32632	-18.174	5.87786
-18.1704	4.08545	-18.1703	0.42436	-18.1703	-3.11791	-18.1703	-0.80869	-18.1704	-0.00301	-18.1703	4.67625
-18.1667	3.99516	-18.1667	-0.2215	-18.1667	-2.27943	-18.1667	0.11165	-18.1667	-0.03282	-18.1667	2.23381
-18.163	2.48137	-18.163	-0.07123	-18.163	-2.73696	-18.163	0.1038	-18.163	-0.91448	-18.163	0.25742
-18.1594	0.95403	-18.1593	0.17193	-18.1593	-3.19448	-18.1593	0.09594	-18.1594	-1.80436	-18.1593	0.32625
-18.1557	-0.2471	-18.1557	1.60924	-18.1557	-1.897	-18.1557	-1.98103	-18.1557	-1.20892	-18.1557	0.5983
-18.152	-1.44512	-18.152	2.84004	-18.152	-0.59952	-18.152	-4.05799	-18.152	-0.59933	-18.152	-0.12732
-18.1484	-2.55417	-18.1483	1.41725	-18.1483	-0.59805	-18.1483	-3.96916	-18.1484	-1.28603	-18.1483	-0.43032
-18.1447	-3.66237	-18.1447	0.04434	-18.1447	-0.59657	-18.1447	-3.88033	-18.1447	-1.98507	-18.1447	0.02926
-18.141	-4.01294	-18.141	-0.688	-18.141	-0.01027	-18.141	-3.66943	-18.141	-1.2528	-18.141	-0.04052
-18.1374	-2.93279	-18.1374	-1.35834	-18.1374	0.57603	-18.1374	-3.45853	-18.1374	-0.5069	-18.1374	0.01506
-18.1337	-0.35627	-18.1337	-1.23265	-18.1337	1.16233	-18.1337	-3.24763	-18.1337	0.239	-18.1337	0.18313
-18.1301	2.23437	-18.13	-0.98421	-18.13	1.74863	-18.13	-3.03673	-18.1301	0.9849	-18.13	0.35909
-18.1264	4.26154	-18.1264	0.83966	-18.1264	1.28193	-18.1264	-1.60757	-18.1264	0.97463	-18.1264	0.42941
-18.1227	4.85983	-18.1227	2.66353	-18.1227	0.81523	-18.1227	-0.17841	-18.1227	0.95717	-18.1227	0.46189
-18.1191	4.82178	-18.119	4.4874	-18.119	0.34854	-18.119	-0.91505	-18.1191	0.9397	-18.119	0.42981
-18.1154	4.77781	-18.1154	6.10532	-18.1154	-0.11817	-18.1154	-1.65169	-18.1154	0.92224	-18.1154	0.33024
-18.1117	3.47344	-18.1117	5.0825	-18.1117	-0.77007	-18.1117	-3.47122	-18.1117	0.37816	-18.1117	-0.26651
-18.1081	2.15707	-18.1081	4.05968	-18.1081	-1.42197	-18.1081	-5.29076	-18.1081	-0.17094	-18.1081	-1.36087
-18.1044	2.26421	-18.1044	3.03686	-18.1044	-2.07387	-18.1044	-3.0881	-18.1044	0.57626	-18.1044	-2.54274
-18.1008	2.3849	-18.1007	2.03087	-18.1007	-2.72578	-18.1007	-0.88544	-18.1008	1.33579	-18.1007	-3.4747
-18.0971	1.31933	-18.0971	1.24044	-18.0971	-2.40568	-18.0971	0.33101	-18.0971	2.77047	-18.0971	-3.89579
-18.0934	0.24247	-18.0934	0.38785	-18.0934	-2.08558	-18.0934	1.54746	-18.0934	4.21158	-18.0934	-3.94571
-18.0898	-0.83439	-18.0897	-1.26061	-18.0897	-1.76548	-18.0897	1.21691	-18.0898	5.65269	-18.0897	-3.06304
-18.0861	-1.91125	-18.0861	-2.83731	-18.0861	-1.44538	-18.0861	0.88636	-18.0861	7.09379	-18.0861	-1.22216
-18.0824	-2.02798	-18.0824	-3.49535	-18.0824	-1.60965	-18.0824	0.22949	-18.0824	6.63435	-18.0824	-0.33444
-18.0788	-2.13557	-18.0788	-4.02901	-18.0787	-1.77392	-18.0787	-0.42738	-18.0788	6.15682	-18.0787	-1.11476
-18.0751	-2.15419	-18.0751	-2.97099	-18.0751	-1.93819	-18.0751	-1.08425	-18.0751	5.67929	-18.0751	-2.5889
-18.0715	-2.17197	-18.0714	-2.0115	-18.0714	-2.10246	-18.0714	-1.74112	-18.0715	5.20176	-18.0714	-2.96677
-18.0678	-2.99047	-18.0678	-2.31203	-18.0678	-4.02172	-18.0678	-0.67696	-18.0678	5.04831	-18.0678	-3.41794
-18.0641	-2.39308	-18.0641	-2.67481	-18.0641	-5.94099	-18.0641	0.38721	-18.0641	4.89793	-18.0641	-4.77257
-18.0605	-1.15935	-18.0604	-3.83337	-18.0604	-5.70026	-18.0604	-0.09562	-18.0605	3.45127	-18.0604	-6.14831
-18.0568	0.0803	-18.0568	-4.95626	-18.0568	-5.45953	-18.0568	-0.57846	-18.0568	1.99227	-18.0568	-6.53137
-18.0531	-1.15637	-18.0531	-5.62324	-18.0531	-5.34072	-18.0531	-1.10963	-18.0531	1.47848	-18.0531	-4.7351
-18.0495	-2.41661	-18.0495	-6.16563	-18.0494	-5.22191	-18.0494	-1.64081	-18.0495	0.97369	-18.0494	-2.74861
-18.0458	-1.30432	-18.0458	-5.11656	-18.0458	-5.1031	-18.0458	-3.10019	-18.0458	2.62938	-18.0458	-1.47573
-18.0422	-0.16945	-18.0421	-4.21939	-18.0421	-4.98428	-18.0421	-4.55956	-18.0422	4.30564	-18.0421	-0.17939
-18.0385	0.37228	-18.0385	-5.26176	-18.0385	-2.67847	-18.0385	-4.04651	-18.0385	4.36152	-18.0385	1.27404
-18.0348	0.90837	-18.0348	-6.30413	-18.0348	-0.37266	-18.0348	-3.53347	-18.0348	4.40199	-18.0348	2.01324
-18.0312	1.44446	-18.0311	-7.3465	-18.0311	0.63715	-18.0311	-0.42919	-18.0312	4.44246	-18.0311	1.91892
-18.0275	1.98055	-18.0275	-8.25033	-18.0275	1.64696	-18.0275	2.67508	-18.0275	4.48293	-18.0275	1.68884
-18.0238	1.34753	-18.0238	-7.38672	-18.0238	2.35423	-18.0238	5.3926	-18.0238	4.18287	-18.0238	1.96329
-18.0202	0.70338	-18.0202	-6.5231	-18.0201	3.06151	-18.0201	5.01612	-18.0202	3.87957	-18.0201	3.65103
-18.0165	0.05923	-18.0165	-5.65949	-18.0165	2.47278	-18.0165	4.4076	-18.0165	3.57626	-18.0165	6.10736
-18.0129	-0.58493	-18.0128	-4.75946	-18.0128	1.88405	-18.0128	5.65547	-18.0129	3.27296	-18.0128	6.97373
-18.0092	-0.01316	-18.0092	-3.39533	-18.0092	1.40333	-18.0092	5.35634	-18.0092	2.56457	-18.0092	6.55196
-18.0055	0.57018	-18.0055	-2.0312	-18.0055	0.9226	-18.0055	5.05721	-18.0055	1.85232	-18.0055	6.21635
-18.0019	1.06455	-18.0018	-0.66707	-18.0018	0.30687	-18.0018	3.94591	-18.0019	1.14007	-18.0018	6.13076
-17.9982	1.55807	-17.9982	0.5975	-17.9982	-0.30885	-17.9982	2.83461	-17.9982	0.42783	-17.9982	5.61017
-17.9945	0.89499	-17.9945	0.59415	-17.9945	-0.9115	-17.9945	3.25097	-17.9945	1.33595	-17.9945	5.01483
-17.9909	-1.20262	-17.9908	0.5908	-17.9908	-3.67415	-17.9908	3.66733	-17.9909	2.25948	-17.9908	4.76454
-17.9872	-2.42407	-17.9872	0.58745	-17.9872	-6.3558	-17.9872	3.15549	-17.9872	1.88672	-17.9872	6.45595
-17.9836	-1.26453	-17.9835	0.44865	-17.9835	-6.87745	-17.9835	2.64365	-17.9836	1.50163	-17.9835	7.16302
-17.9799	-0.58658	-17.9799	-1.41377	-17.9799	-6.1301	-17.9799	1.18428	-17.9799	0.79247	-17.9799	5.46397
-17.9762	0.08657	-17.9762	-3.1511	-17.9762	-4.08675	-17.9762	-0.2751	-17.9762	0.08022	-17.9762	3.5275
-17.9726	0.90801	-17.9725	-3.29745	-17.9725	-1.34139	-17.9725	-0.18748	-17.9726	0.66427	-17.9725	0.66881
-17.9689	1.73086	-17.9689	-3.34357	-17.9689	1.40396	-17.9689	-0.09985	-17.9689	1.26065	-17.9689	-2.12526
-17.9652	2.39986	-17.9652	-2.11518	-17.9652	2.99886	-17.9652	-0.29021	-17.9652	0.76497	-17.9652	-3.27859
-17.9616	3.0674	-17.9615	-1.01197	-17.9615	4.59376	-17.9615	-0.48056	-17.9616	0.2589	-17.9615	-2.85366
-17.9579	4.53568	-17.9579	-1.49964	-17.9579	4.02866	-17.9579	-0.67091	-17.9579	-0.24717	-17.9579	-1.1034
-17.9543	4.58804	-17.9542	-1.88687	-17.9542	3.46356	-17.9542	-0.86127	-17.9543	-0.75324	-17.9542	0.8111
-17.9506	3.11438	-17.9506	-0.99812	-17.9506	0.63045	-17.9506	0.51472	-17.9506	-0.12506	-17.9506	1.67442
-17.9469	1.62633	-17.9469	-0.10936	-17.9469	-2.20265	-17.9469	1.8907	-17.9469	0.51392	-17.9469	1.28064
-17.9433	0.13828	-17.9432	0.77939	-17.9432	-3.73975	-17.9432	0.48209	-17.9433	0.7208	-17.9432	-0.47751
-17.9396	-1.34977	-17.9396	1.6218	-17.9396	-5.27686	-17.9396	-0.92653	-17.9396	-0.37273	-17.9396	-2.12922
-17.9359	-1.82949	-17.9359	1.87596	-17.9359	-5.90988	-17.9359	-3.10865	-17.9359	-1.35706	-17.9359	-2.40776
-17.9323	-0.8761	-17.9322	2.06745	-17.9322	-6.5429	-17.9322	-5.29076	-17.9323	-0.17973	-17.9322	-2.15564
-17.9286	-0.70991	-17.9286	1.46359	-17.9286	-5.87993	-17.9286	-5.30708	-17.9286	1.7473	-17.9286	-1.63227
-17.9249	-0.55132	-17.9249	0.85973	-17.9249	-5.21695	-17.9249	-5.32339	-17.9249	2.38498	-17.9249	-1.41513
-17.9213	-0.36309	-17.9213	0.25587	-17.9213	-4.01397	-17.9213	-4.27615	-17.9213	2.52421	-17.9213	-1.35056
-17.9176	-0.17457	-17.9176	-0.47346	-17.9176	-2.811	-17.9176	-3.2289	-17.9176	2.65883	-17.9176	-0.40922
-17.914	-1.40957	-17.9139	-2.79338	-17.9139	-1.60802	-17.9139	-3.10985	-17.914	1.41612	-17.9139	0.64318
-17.9103	-2.65811	-17.9103	-4.97159	-17.9103	-0.40504	-17.9103	-2.99081	-17.9103	0.16031	-17.9103	1.27658
-17.9066	-4.40896	-17.9066	-5.35424	-17.9066	0.18827	-17.9066	-3.42046	-17.9066	-2.12004	-17.9066	1.33572
-17.903	-6.16459	-17.9029	-5.67411	-17.9029	0.78159	-17.9029	-3.85012	-17.903	-4.41014	-17.9029	1.05612
-17.8993	-6.3484	-17.8993	-5.19873	-17.8993	1.3749	-17.8993	-4.27977	-17.8993	-4.53973	-17.8993	1.00398
-17.8956	-5.09375	-17.8956	-4.74036	-17.8956	1.96822	-17.8956	-4.70943	-17.8956	-4.64879	-17.8956	0.3803
-17.892	-3.49934	-17.892	-4.49736	-17.8919	2.31853	-17.8919	-3.57275	-17.892	-4.51478	-17.8919	-0.95795
-17.8883	-1.90183	-17.8883	-4.25437	-17.8883	2.66885	-17.8883	-2.43606	-17.8883	-4.37847	-17.8883	-2.21903
-17.8847	-0.83814	-17.8846	-4.01137	-17.8846	1.29116	-17.8846	-0.37118	-17.8847	-2.94585	-17.8846	-2.74503
-17.881	-1.20305	-17.881	-3.82141	-17.881	-2.24653	-17.881	1.6937	-17.881	-1.50091	-17.881	-2.51992
-17.8773	-1.4295	-17.8773	-4.30238	-17.8773	-5.83863	-17.8773	3.23647	-17.8773	-2.16246	-17.8773	-1.48162
-17.8737	-1.65451	-17.8736	-4.78334	-17.8736	-8.13474	-17.8736	4.77924	-17.8737	-2.84403	-17.8736	-0.44235
-17.87	-1.96849	-17.87	-5.26431	-17.87	-7.40685	-17.87	4.77501	-17.87	-3.52561	-17.87	0.40267
-17.8663	-2.28331	-17.8663	-5.74527	-17.8663	-6.67896	-17.8663	4.77078	-17.8663	-4.20718	-17.8663	-0.06847
-17.8627	-2.68711	-17.8627	-6.22624	-17.8626	-5.33006	-17.8626	4.05106	-17.8627	-4.1866	-17.8626	-2.41524
-17.859	-3.09175	-17.859	-6.7072	-17.859	-3.98117	-17.859	3.33134	-17.859	-4.15933	-17.859	-4.47785
-17.8554	-3.49639	-17.8553	-7.18817	-17.8553	-2.63228	-17.8553	2.61163	-17.8554	-4.13207	-17.8553	-5.57629
-17.8517	-3.90103	-17.8517	-7.59134	-17.8517	-1.28338	-17.8517	1.89191	-17.8517	-4.10481	-17.8517	-4.99894
-17.848	-3.77556	-17.848	-7.01206	-17.848	-0.54537	-17.848	-0.19352	-17.848	-4.76452	-17.848	-3.93669
-17.8444	-3.64504	-17.8443	-6.43278	-17.8443	0.19265	-17.8443	-2.27895	-17.8444	-5.43076	-17.8443	-3.55307
-17.8407	-3.51453	-17.8407	-5.8535	-17.8407	0.93067	-17.8407	-2.19858	-17.8407	-4.8007	-17.8407	-3.07602
-17.837	-3.38401	-17.837	-5.27422	-17.837	1.66869	-17.837	-2.1182	-17.837	-4.15831	-17.837	-3.31717
-17.8334	-2.48242	-17.8333	-4.69493	-17.8333	1.0027	-17.8333	-2.32789	-17.8334	-3.84	-17.8333	-3.20016
-17.8297	-1.5735	-17.8297	-4.11565	-17.8297	0.33672	-17.8297	-2.53759	-17.8297	-3.52477	-17.8297	-1.29512
-17.8261	-0.66458	-17.826	-3.53637	-17.826	-0.32926	-17.826	-1.81908	-17.8261	-3.20954	-17.826	0.6539
-17.8224	0.24434	-17.8224	-2.94133	-17.8224	-0.99524	-17.8224	-1.10057	-17.8224	-2.89431	-17.8224	0.76548
-17.8187	0.49711	-17.8187	-2.14754	-17.8187	-1.2963	-17.8187	0.67183	-17.8187	-1.21527	-17.8187	-0.52925
-17.8151	0.74364	-17.815	-1.35376	-17.815	-1.59737	-17.815	2.44424	-17.8151	0.47675	-17.815	-1.68206
-17.8114	0.99016	-17.8114	-0.55997	-17.8114	-1.89843	-17.8114	1.43204	-17.8114	0.00825	-17.8114	-2.07512
-17.8077	1.23669	-17.8077	0.15231	-17.8077	-2.19949	-17.8077	0.41984	-17.8077	-0.48078	-17.8077	-2.78742
-17.8041	1.18665	-17.804	-0.16219	-17.804	-3.68855	-17.804	0.85796	-17.8041	-1.3749	-17.804	-3.64668
-17.8004	1.13379	-17.8004	-0.47668	-17.8004	-5.17761	-17.8004	1.29607	-17.8004	-2.27288	-17.8004	-3.97224
-17.7968	1.08093	-17.7967	-0.79118	-17.7967	-6.66667	-17.7967	1.73419	-17.7968	-3.17086	-17.7967	-3.92703
-17.7931	1.02807	-17.7931	-1.12558	-17.7931	-8.15573	-17.7931	2.1723	-17.7931	-4.06883	-17.7931	-2.91491
-17.7894	0.29217	-17.7894	-1.71045	-17.7894	-6.20103	-17.7894	2.16686	-17.7894	-3.45488	-17.7894	-1.41523
-17.7858	-0.45022	-17.7857	-2.16896	-17.7857	-4.24632	-17.7857	2.16143	-17.7858	-2.82655	-17.7857	-0.26638
-17.7821	-1.19261	-17.7821	-1.03777	-17.7821	-2.29161	-17.7821	3.08419	-17.7821	-2.19822	-17.7821	-0.31752
-17.7784	-1.93499	-17.7784	0.11843	-17.7784	-0.33691	-17.7784	4.00695	-17.7784	-1.56989	-17.7784	-1.37459
-17.7748	-3.2112	-17.7747	1.58926	-17.7747	-0.1912	-17.7747	4.02085	-17.7748	-3.29112	-17.7747	-3.22379
-17.7711	-4.49249	-17.7711	2.84933	-17.7711	-0.0455	-17.7711	4.03475	-17.7711	-5.03468	-17.7711	-4.24772
-17.7675	-4.43921	-17.7674	1.46007	-17.7674	0.10021	-17.7674	3.12044	-17.7675	-5.48193	-17.7674	-3.19394
-17.7638	-4.37326	-17.7638	0.12285	-17.7638	0.24591	-17.7638	2.20614	-17.7638	-5.91686	-17.7638	-1.31947
-17.7601	-5.27856	-17.7601	-0.56034	-17.7601	1.62054	-17.7601	1.4127	-17.7601	-5.91969	-17.7601	0.0021
-17.7565	-7.61663	-17.7564	-1.18024	-17.7564	2.99517	-17.7564	0.61926	-17.7565	-5.91841	-17.7564	-0.62763
-17.7528	-8.54469	-17.7528	-1.0054	-17.7528	2.6958	-17.7528	1.37282	-17.7528	-5.91713	-17.7528	-2.08174
-17.7491	-8.03569	-17.7491	-0.78967	-17.7491	0.23642	-17.7491	2.12638	-17.7491	-5.91585	-17.7491	-2.86683
-17.7455	-7.75043	-17.7454	-0.06068	-17.7454	-2.27695	-17.7454	1.95173	-17.7455	-3.99712	-17.7454	-3.44361
-17.7418	-7.46741	-17.7418	0.6683	-17.7418	-2.63033	-17.7418	1.77709	-17.7418	-2.06016	-17.7418	-3.72716
-17.7381	-7.09543	-17.7381	1.39729	-17.7381	-2.1737	-17.7381	1.60245	-17.7381	-1.41952	-17.7381	-2.47569
-17.7345	-6.72259	-17.7345	2.07263	-17.7345	-1.71707	-17.7345	1.42781	-17.7345	-0.79119	-17.7345	-0.37731
-17.7308	-5.42854	-17.7308	2.07486	-17.7308	-1.70252	-17.7308	1.94207	-17.7308	0.64396	-17.7308	0.72869
-17.7272	-4.12574	-17.7271	2.0771	-17.7271	-1.68796	-17.7271	2.45632	-17.7272	2.08677	-17.7271	0.97096
-17.7235	-2.82294	-17.7235	2.07933	-17.7235	-1.67341	-17.7235	2.97058	-17.7235	2.23327	-17.7235	0.85758
-17.7198	-1.52013	-17.7198	2.01288	-17.7198	-1.65885	-17.7198	3.48483	-17.7198	2.36746	-17.7198	-0.08984
-17.7162	-0.06904	-17.7161	1.08559	-17.7161	-2.0493	-17.7161	2.25872	-17.7162	1.61043	-17.7161	-1.62398
-17.7125	1.38345	-17.7125	0.15829	-17.7125	-2.43974	-17.7125	1.0326	-17.7125	0.84493	-17.7125	-3.21075
-17.7088	2.83595	-17.7088	-0.769	-17.7088	-2.83019	-17.7088	0.73468	-17.7088	0.07944	-17.7088	-4.95231
-17.7052	4.28845	-17.7052	-1.58593	-17.7051	-3.22064	-17.7051	0.43676	-17.7052	-0.68606	-17.7051	-6.20321
-17.7015	4.46569	-17.7015	-1.02062	-17.7015	-2.95	-17.7015	-0.19473	-17.7015	-0.96544	-17.7015	-6.277
-17.6979	4.63083	-17.6978	-0.4553	-17.6978	-2.67937	-17.6978	-0.82622	-17.6979	-1.2402	-17.6978	-5.18002
-17.6942	3.31311	-17.6942	0.11002	-17.6942	-2.40874	-17.6942	0.08929	-17.6942	-0.21865	-17.6942	-4.07998
-17.6905	0.55777	-17.6905	0.61316	-17.6905	-2.1381	-17.6905	1.0048	-17.6905	0.81522	-17.6905	-2.66779
-17.6869	-2.27042	-17.6868	0.33832	-17.6868	-1.46247	-17.6868	1.64959	-17.6869	0.14768	-17.6868	-0.68466
-17.6832	-3.67562	-17.6832	0.06349	-17.6832	-0.78684	-17.6832	2.29437	-17.6832	-0.53603	-17.6832	1.39249
-17.6795	-3.43617	-17.6795	-0.21135	-17.6795	-0.1112	-17.6795	0.77336	-17.6795	-1.21974	-17.6795	2.23171
-17.6759	-1.75769	-17.6758	-0.48453	-17.6758	0.56443	-17.6758	-0.74766	-17.6759	-1.90344	-17.6758	1.13658
-17.6722	0.23552	-17.6722	-0.73703	-17.6722	-0.9009	-17.6722	-2.37745	-17.6722	-1.68834	-17.6722	-1.75937
-17.6686	2.23159	-17.6685	-1.05309	-17.6685	-2.36623	-17.6685	-4.00723	-17.6686	-1.4647	-17.6685	-3.68702
-17.6649	0.99505	-17.6649	-2.16361	-17.6649	-2.53556	-17.6649	-2.85242	-17.6649	-1.24105	-17.6649	-3.03737
-17.6612	-1.69574	-17.6612	-3.21981	-17.6612	-2.70489	-17.6612	-1.69761	-17.6612	-1.01741	-17.6612	-2.25381
-17.6576	-2.97651	-17.6575	-3.59743	-17.6575	-1.20022	-17.6575	0.13401	-17.6576	-0.38867	-17.6575	-2.14924
-17.6539	-1.8712	-17.6539	-3.84782	-17.6539	0.30445	-17.6539	1.96563	-17.6539	0.24392	-17.6539	-2.98911
-17.6502	1.00642	-17.6502	-2.50939	-17.6502	1.80912	-17.6502	1.63146	-17.6502	0.8765	-17.6502	-3.30264
-17.6466	2.47711	-17.6465	-1.28265	-17.6465	3.31379	-17.6465	1.29728	-17.6466	1.50909	-17.6465	-1.58856
-17.6429	2.17711	-17.6429	-1.45024	-17.6429	3.44188	-17.6429	2.13302	-17.6429	0.88925	-17.6429	0.0068
-17.6393	1.86041	-17.6392	-1.61782	-17.6392	3.56997	-17.6392	2.96877	-17.6393	0.25752	-17.6392	0.46451
-17.6356	1.45474	-17.6356	-1.78541	-17.6356	2.40206	-17.6356	3.80451	-17.6356	0.92209	-17.6356	-0.09172
-17.6319	1.04823	-17.6319	-1.90522	-17.6319	1.23416	-17.6319	4.64025	-17.6319	1.59898	-17.6319	-0.30075
-17.6283	0.84932	-17.6282	-1.42928	-17.6282	0.60625	-17.6282	4.60581	-17.6283	0.35841	-17.6282	0.76184
-17.6246	0.65238	-17.6246	-1.01706	-17.6246	-0.02166	-17.6246	4.57136	-17.6246	-0.90038	-17.6246	1.20865
-17.6209	-0.9681	-17.6209	-1.39915	-17.6209	0.64643	-17.6209	3.60872	-17.6209	-2.15916	-17.6209	0.57825
-17.6173	-2.6021	-17.6172	-1.82967	-17.6172	1.31452	-17.6172	2.64607	-17.6173	-3.41795	-17.6172	-0.94344
-17.6136	-4.38068	-17.6136	-2.86366	-17.6136	0.84139	-17.6136	2.69744	-17.6136	-3.10191	-17.6136	-2.15372
-17.61	-6.16063	-17.6099	-3.83389	-17.6099	0.36826	-17.6099	2.7488	-17.61	-2.77092	-17.6099	-2.40981
-17.6063	-5.56802	-17.6063	-4.00985	-17.6063	-0.10488	-17.6063	1.25317	-17.6063	-2.43993	-17.6063	-2.28327
-17.6026	-4.95287	-17.6026	-4.21771	-17.6026	-0.57801	-17.6026	-0.24247	-17.6026	-2.10894	-17.6026	-0.96961
-17.599	-3.95218	-17.5989	-4.82268	-17.5989	-0.29514	-17.5989	-1.48671	-17.599	-1.61591	-17.5989	1.39173
-17.5953	-2.94783	-17.5953	-5.30004	-17.5953	-0.01227	-17.5953	-2.73096	-17.5953	-1.12134	-17.5953	3.72877
-17.5916	-1.94348	-17.5916	-4.18896	-17.5916	0.27059	-17.5916	-1.19061	-17.5916	-0.62678	-17.5916	4.7616
-17.588	-0.93913	-17.5879	-3.18992	-17.5879	0.55346	-17.5879	0.34974	-17.588	-0.13221	-17.5879	3.73626
-17.5843	-1.60299	-17.5843	-3.58486	-17.5843	0.58025	-17.5843	0.25124	-17.5843	-0.47822	-17.5843	2.86896
-17.5807	-2.28269	-17.5806	-3.9798	-17.5806	0.60704	-17.5806	0.15274	-17.5807	-0.83221	-17.5806	2.94545
-17.577	-1.53885	-17.577	-4.37474	-17.577	-0.66217	-17.577	0.05424	-17.577	-1.18621	-17.577	2.72708
-17.5733	-0.7815	-17.5733	-4.67917	-17.5733	-1.93139	-17.5733	-0.04426	-17.5733	-1.5402	-17.5733	1.58001
-17.5697	-0.20208	-17.5696	-3.85857	-17.5696	-2.7956	-17.5696	-0.49083	-17.5697	0.02328	-17.5696	0.74694
-17.566	0.37564	-17.566	-3.03797	-17.566	-3.65981	-17.566	-0.93741	-17.566	1.60496	-17.566	-0.22564
-17.5623	-1.4192	-17.5623	-2.21737	-17.5623	-2.36402	-17.5623	-0.45578	-17.5623	1.89033	-17.5623	-1.13393
-17.5587	-4.66012	-17.5586	-1.37446	-17.5586	-1.06823	-17.5586	0.02584	-17.5587	2.16338	-17.5586	-2.29562
-17.555	-7.40761	-17.555	-0.25444	-17.555	0.27734	-17.555	0.09473	-17.555	2.11616	-17.555	-2.41367
-17.5513	-7.77771	-17.5513	0.73766	-17.5513	1.62291	-17.5513	0.16362	-17.5513	2.06589	-17.5513	-1.10445
-17.5477	-6.22722	-17.5477	0.14162	-17.5477	1.67248	-17.5477	0.23251	-17.5477	2.01562	-17.5477	0.16391
-17.544	-4.65871	-17.544	-0.47042	-17.544	1.72205	-17.544	0.3014	-17.544	1.96536	-17.544	0.72862
-17.5404	-2.4674	-17.5403	-1.28096	-17.5403	0.93463	-17.5403	1.78193	-17.5404	2.29318	-17.5403	-0.37364
-17.5367	-0.27017	-17.5367	-2.0275	-17.5367	0.14719	-17.5367	3.26245	-17.5367	2.6246	-17.5367	-1.8769
-17.533	1.39322	-17.533	-1.98002	-17.533	0.65577	-17.533	3.81478	-17.533	2.95602	-17.533	-0.98647
-17.5294	1.628	-17.5293	-1.83516	-17.5293	1.16434	-17.5293	4.36711	-17.5294	3.28743	-17.5293	0.30952
-17.5257	0.76678	-17.5257	-0.48276	-17.5257	1.57883	-17.5257	2.101	-17.5257	3.18674	-17.5257	0.09662
-17.522	1.31883	-17.522	0.80559	-17.522	1.99332	-17.522	-0.16512	-17.522	3.08195	-17.522	-0.69395
-17.5184	2.41822	-17.5183	1.29996	-17.5184	2.40781	-17.5184	-0.26543	-17.5184	1.68084	-17.5184	-0.73909
-17.5147	1.1501	-17.5147	1.80501	-17.5147	2.8223	-17.5147	-0.36574	-17.5147	0.26742	-17.5147	0.54142
-17.5111	-1.08957	-17.511	2.44239	-17.511	2.4268	-17.511	0.98426	-17.5111	-0.95695	-17.511	2.23413
-17.5074	-1.9147	-17.5074	3.01566	-17.5074	2.03129	-17.5074	2.33425	-17.5074	-2.17953	-17.5074	2.68562
-17.5037	-2.25181	-17.5037	2.795	-17.5037	0.42078	-17.5037	3.68425	-17.5037	-3.40211	-17.5037	1.76261
-17.5001	-2.58441	-17.5	2.51252	-17.5	-1.18973	-17.5	5.03425	-17.5001	-4.62468	-17.5	0.45594
-17.4964	-2.02729	-17.4964	1.46456	-17.4964	-1.61435	-17.4964	5.81017	-17.4964	-3.69686	-17.4964	-1.08641
-17.4927	-1.46173	-17.4927	0.48076	-17.4927	-0.74296	-17.4927	6.58609	-17.4927	-2.74861	-17.4927	-1.2
-17.4891	0.52738	-17.489	0.29084	-17.489	0.61442	-17.489	5.1962	-17.4891	-1.80037	-17.489	0.82691
-17.4854	2.53	-17.4854	0.08887	-17.4854	-0.1882	-17.4854	3.80632	-17.4854	-0.85213	-17.4854	3.35392
-17.4818	1.9821	-17.4817	-0.26194	-17.4817	-1.12581	-17.4817	0.88878	-17.4818	-0.14694	-17.4817	4.162
-17.4781	1.40999	-17.4781	-0.67695	-17.4781	-2.06343	-17.4781	-2.02877	-17.4781	0.55593	-17.4781	3.28704
-17.4744	0.83788	-17.4744	-1.88578	-17.4744	-1.84005	-17.4744	-3.39931	-17.4744	-0.03751	-17.4744	1.94641
-17.4708	0.26577	-17.4707	-3.03441	-17.4707	-1.61667	-17.4707	-4.76986	-17.4708	-0.64327	-17.4707	1.33422
-17.4671	-0.68447	-17.4671	-3.43884	-17.4671	-0.82586	-17.4671	-4.51605	-17.4671	-0.30378	-17.4671	0.44842
-17.4634	-1.63831	-17.4634	-3.71477	-17.4634	-0.03506	-17.4634	-4.26225	-17.4634	0.04468	-17.4634	-0.42888
-17.4598	-2.59213	-17.4597	-2.40315	-17.4597	-0.54025	-17.4597	-3.08024	-17.4598	0.31211	-17.4597	-0.71239
-17.4561	-3.54596	-17.4561	-1.13304	-17.4561	-1.04545	-17.4561	-1.89824	-17.4561	0.57878	-17.4561	-1.59624
-17.4525	-3.96596	-17.4524	-0.37556	-17.4524	-3.38664	-17.4524	-0.3875	-17.4525	-0.42387	-17.4524	-2.25096
-17.4488	-4.3809	-17.4488	0.38191	-17.4488	-5.72784	-17.4488	1.12324	-17.4488	-2.73489	-17.4488	-1.40867
-17.4451	-3.37228	-17.4451	1.13939	-17.4451	-6.77304	-17.4451	1.70579	-17.4451	-3.46482	-17.4451	-1.08779
-17.4415	-2.35015	-17.4414	1.76386	-17.4414	-7.81823	-17.4414	2.28833	-17.4415	-2.01908	-17.4414	-1.8849
-17.4378	-0.10373	-17.4378	0.74719	-17.4378	-6.65834	-17.4378	0.94921	-17.4378	0.35189	-17.4378	-1.92244
-17.4341	2.1543	-17.4341	-0.14079	-17.4341	-5.49845	-17.4341	-0.38992	-17.4341	1.43512	-17.4341	-1.02663
-17.4305	2.03976	-17.4304	0.5586	-17.4304	-5.63455	-17.4304	-1.72904	-17.4305	1.20972	-17.4304	-0.7476
-17.4268	1.90269	-17.4268	1.13862	-17.4268	-5.77066	-17.4268	-3.06816	-17.4268	2.26834	-17.4268	-1.69827
-17.4232	1.05385	-17.4231	0.24707	-17.4231	-5.15077	-17.4231	-1.56467	-17.4232	3.15022	-17.4231	-2.17502
-17.4195	0.19826	-17.4195	-0.70887	-17.4195	-4.53087	-17.4195	-0.06118	-17.4195	1.86977	-17.4195	-1.88029
-17.4158	-2.08088	-17.4158	-2.45844	-17.4158	-2.61498	-17.4158	-0.10469	-17.4158	0.56881	-17.4158	-1.1012
-17.4122	-4.37354	-17.4121	-4.06038	-17.4121	-0.69909	-17.4121	-0.1482	-17.4122	-0.73215	-17.4121	0.07004
-17.4085	-5.25005	-17.4085	-3.84364	-17.4085	1.58173	-17.4085	0.08869	-17.4085	-1.80355	-17.4085	2.70146
-17.4048	-6.11313	-17.4048	-3.498	-17.4048	3.86254	-17.4048	0.32557	-17.4048	-2.87278	-17.4048	5.80022
-17.4012	-5.55266	-17.4011	-1.5652	-17.4011	5.49536	-17.4011	2.10946	-17.4012	-2.64567	-17.4011	6.12658
-17.3975	-4.97868	-17.3975	0.16209	-17.3975	5.83217	-17.3975	3.89334	-17.3975	-2.40627	-17.3975	5.40446
-17.3939	-3.93018	-17.3938	-0.64008	-17.3938	4.14399	-17.3938	4.43962	-17.3939	-1.05959	-17.3938	4.42109
-17.3902	-2.87717	-17.3902	-1.31325	-17.3902	1.1598	-17.3902	4.98591	-17.3902	0.2976	-17.3902	2.9363
-17.3865	-1.82417	-17.3865	-0.39936	-17.3865	0.55162	-17.3865	4.60399	-17.3865	0.35847	-17.3865	1.57773
-17.3829	-0.77117	-17.3828	0.53301	-17.3828	2.10343	-17.3828	4.22208	-17.3829	0.40703	-17.3828	0.2756
-17.3792	0.01862	-17.3792	1.69269	-17.3792	3.91681	-17.3792	4.1133	-17.3792	-0.88758	-17.3792	-0.27385
-17.3755	0.80592	-17.3755	2.72328	-17.3755	4.43419	-17.3755	4.00453	-17.3755	-2.19493	-17.3755	0.20303
-17.3719	1.59321	-17.3718	2.1669	-17.3718	1.92756	-17.3718	4.82396	-17.3719	-3.50228	-17.3718	0.65628
-17.3682	2.38051	-17.3682	1.53384	-17.3682	-0.57906	-17.3682	5.64338	-17.3682	-4.80962	-17.3682	0.76824
-17.3646	2.36706	-17.3645	-0.04144	-17.3645	-2.27569	-17.3645	6.03738	-17.3646	-4.71262	-17.3645	0.16357
-17.3609	2.34601	-17.3608	-1.48754	-17.3609	-3.97231	-17.3609	6.43138	-17.3609	-4.60229	-17.3609	-0.15884
-17.3572	0.9014	-17.3572	-1.34677	-17.3572	-4.37293	-17.3572	5.89719	-17.3572	-2.33141	-17.3572	1.73673
-17.3536	-0.55671	-17.3535	-1.22215	-17.3535	-4.77356	-17.3535	5.36299	-17.3536	-0.04004	-17.3535	3.81983
-17.3499	0.03154	-17.3499	-1.29589	-17.3499	-2.6096	-17.3499	5.22037	-17.3499	0.16506	-17.3499	4.04363
-17.3462	0.6392	-17.3462	-1.43427	-17.3462	-0.44565	-17.3462	5.07776	-17.3462	0.35036	-17.3462	3.6687
-17.3426	1.24687	-17.3425	-2.36603	-17.3425	1.71831	-17.3425	2.76935	-17.3426	0.53567	-17.3425	3.24162
-17.3389	1.85453	-17.3389	-3.25603	-17.3389	3.88227	-17.3389	0.46094	-17.3389	0.72097	-17.3389	3.1693
-17.3352	-0.74081	-17.3352	-3.63366	-17.3352	4.42622	-17.3352	-0.14578	-17.3352	0.28512	-17.3352	2.84973
-17.3316	-3.36653	-17.3315	-3.88189	-17.3316	4.97018	-17.3316	-0.75249	-17.3316	-0.15663	-17.3316	2.25345
-17.3279	-4.5687	-17.3279	-2.54346	-17.3279	5.51413	-17.3279	0.18779	-17.3279	-0.59838	-17.3279	1.82825
-17.3243	-5.75736	-17.3242	-1.29527	-17.3242	6.05809	-17.3242	1.12808	-17.3243	-1.04012	-17.3242	1.21296
-17.3206	-5.51366	-17.3206	-1.15339	-17.3206	5.94149	-17.3206	1.12143	-17.3206	-2.42247	-17.3206	0.06642
-17.3169	-5.25637	-17.3169	-1.0115	-17.3169	5.8249	-17.3169	1.11478	-17.3169	-3.81374	-17.3169	-1.51521
-17.3133	-4.99909	-17.3132	-0.86961	-17.3132	4.4123	-17.3132	0.17994	-17.3133	-5.06997	-17.3132	-3.2546
-17.3096	-4.7418	-17.3096	-0.81138	-17.3096	2.9997	-17.3096	-0.75491	-17.3096	-6.32492	-17.3096	-3.24837
-17.3059	-4.2176	-17.3059	-1.77778	-17.3059	2.64011	-17.3059	-1.53506	-17.3059	-6.9047	-17.3059	-2.34166
-17.3023	-3.69086	-17.3022	-2.74418	-17.3022	2.28051	-17.3022	-2.3152	-17.3023	-5.31753	-17.3022	-2.70971
-17.2986	-3.16413	-17.2986	-3.71058	-17.2986	1.92092	-17.2986	-2.16715	-17.2986	-3.62884	-17.2986	-3.40296
-17.295	-2.63739	-17.2949	-4.51966	-17.2949	1.56132	-17.2949	-2.0191	-17.295	-1.93938	-17.2949	-3.29327
-17.2913	-1.95496	-17.2913	-3.40356	-17.2913	1.31605	-17.2913	-1.58582	-17.2913	-0.76306	-17.2913	-2.42094
-17.2876	-1.27104	-17.2876	-2.28745	-17.2876	1.07078	-17.2876	-1.15254	-17.2876	0.40841	-17.2876	-1.76974
-17.284	-0.58713	-17.2839	-1.17134	-17.2839	0.82552	-17.2839	0.20894	-17.284	0.28353	-17.2839	-0.41272
-17.2803	0.09678	-17.2803	-0.23632	-17.2803	0.58025	-17.2803	1.57042	-17.2803	0.14637	-17.2803	1.66322
-17.2766	-1.05807	-17.2766	-1.51554	-17.2766	0.33498	-17.2766	1.67497	-17.2766	0.49532	-17.2766	3.56492
-17.273	-2.23036	-17.2729	-2.79476	-17.2729	0.08971	-17.2729	1.77951	-17.273	0.84889	-17.2729	3.93351
-17.2693	-3.40265	-17.2693	-4.07398	-17.2693	-0.15555	-17.2693	0.95585	-17.2693	1.20246	-17.2693	3.89703
-17.2657	-4.57494	-17.2656	-5.24281	-17.2656	-0.40082	-17.2656	0.1322	-17.2657	1.55603	-17.2656	4.89157
-17.262	-4.69809	-17.262	-5.06294	-17.262	0.3951	-17.262	0.31893	-17.262	0.95886	-17.262	5.7841
-17.2583	-4.8113	-17.2583	-4.75319	-17.2583	1.19102	-17.2583	0.50565	-17.2583	0.35269	-17.2583	6.52799
-17.2547	-4.9245	-17.2546	-2.85727	-17.2546	1.98694	-17.2546	0.69238	-17.2547	-0.25349	-17.2546	6.71181
-17.251	-5.03771	-17.251	-1.11968	-17.251	2.78286	-17.251	0.87911	-17.251	-0.85967	-17.251	5.73271
-17.2473	-3.34181	-17.2473	-1.31519	-17.2473	1.90478	-17.2473	0.5824	-17.2473	-1.14176	-17.2473	5.0611
-17.2437	-1.62875	-17.2436	-1.51071	-17.2436	1.0267	-17.2436	0.28569	-17.2437	-1.42078	-17.2436	4.51808
-17.24	-1.33925	-17.24	-1.70622	-17.24	1.44462	-17.24	-0.93922	-17.24	-1.6998	-17.24	3.72187
-17.2364	-1.06325	-17.2363	-1.82589	-17.2363	1.86254	-17.2363	-2.16413	-17.2364	-1.97882	-17.2363	4.46573
-17.2327	-0.81321	-17.2327	-1.02037	-17.2327	2.50363	-17.2327	-2.55269	-17.2327	-2.0823	-17.2327	4.89784
-17.229	-0.5634	-17.229	-0.27989	-17.229	3.14472	-17.229	-2.94125	-17.229	-2.18411	-17.229	4.01154
-17.2254	-0.3136	-17.2253	-0.3324	-17.2253	0.76181	-17.2253	-2.40162	-17.2254	-2.28592	-17.2253	2.86052
-17.2217	-0.0638	-17.2217	-0.39982	-17.2217	-1.6211	-17.2217	-1.86198	-17.2217	-2.38773	-17.2217	1.63183
-17.218	0.09703	-17.218	-0.64896	-17.218	-1.25	-17.218	-2.03783	-17.218	-3.46179	-17.218	1.36019
-17.2144	0.25701	-17.2143	-0.96318	-17.2143	-0.87891	-17.2143	-2.21368	-17.2144	-4.54507	-17.2143	1.43734
-17.2107	0.417	-17.2107	-2.07035	-17.2107	-0.50782	-17.2107	-2.38953	-17.2107	-5.62835	-17.2107	0.15162
-17.2071	0.57698	-17.207	-3.01348	-17.207	-0.13673	-17.207	-2.56538	-17.2071	-6.71163	-17.207	-2.0535
-17.2034	0.47098	-17.2033	-1.95882	-17.2034	0.46634	-17.2034	-1.52418	-17.2034	-5.45543	-17.2034	-3.95835
-17.1997	0.36245	-17.1997	-0.83903	-17.1997	1.06941	-17.1997	-0.48298	-17.1997	-4.17705	-17.1997	-4.86714
-17.1961	0.25392	-17.196	1.07366	-17.196	1.67248	-17.196	-1.60757	-17.1961	-2.89867	-17.196	-3.92619
-17.1924	0.14539	-17.1924	2.89133	-17.1924	2.27555	-17.1924	-2.73217	-17.1924	-1.62028	-17.1924	-1.83452
-17.1887	-0.14108	-17.1887	3.55272	-17.1887	2.12263	-17.1887	-2.83188	-17.1887	-2.39444	-17.1887	-0.39924
-17.1851	-0.42924	-17.185	4.08375	-17.185	1.9697	-17.185	-2.93159	-17.1851	-3.18805	-17.185	0.99954
-17.1814	-0.7174	-17.1814	3.0291	-17.1814	1.81677	-17.1814	-2.1031	-17.1814	-3.98166	-17.1814	1.9292
-17.1778	-1.00556	-17.1777	2.0281	-17.1777	1.66384	-17.1777	-1.2746	-17.1778	-4.77527	-17.1777	2.08737
-17.1741	-0.86739	-17.174	1.67952	-17.1741	0.68108	-17.1741	-0.38327	-17.1741	-4.23541	-17.1741	2.20418
-17.1704	-0.72519	-17.1704	1.46141	-17.1704	-0.30168	-17.1704	0.50807	-17.1704	-3.6829	-17.1704	2.52422
-17.1668	-0.58298	-17.1667	2.82889	-17.1667	-1.28444	-17.1667	0.47121	-17.1668	-3.04938	-17.1667	3.34553
-17.1631	-0.44077	-17.1631	4.00061	-17.1631	-2.2672	-17.1631	0.43435	-17.1631	-2.41509	-17.1631	3.90501
-17.1594	-0.50616	-17.1594	2.79401	-17.1594	-1.54895	-17.1594	-0.02794	-17.1594	-2.45597	-17.1594	2.26844
-17.1558	-0.57352	-17.1557	1.5874	-17.1557	-0.83071	-17.1557	-0.49023	-17.1558	-1.20692	-17.1557	-1.42552
-17.1521	-2.06445	-17.1521	0.3808	-17.1521	-1.40847	-17.1521	-2.49951	-17.1521	0.54055	-17.1521	-4.38106
-17.1484	-3.56887	-17.1484	-0.62542	-17.1484	-1.98623	-17.1484	-4.5088	-17.1484	0.13206	-17.1484	-6.19036
-17.1448	-3.21969	-17.1447	0.80071	-17.1448	-1.48272	-17.1448	-4.07673	-17.1448	-1.54513	-17.1448	-6.47176
-17.1411	-2.85294	-17.1411	2.22685	-17.1411	-0.97921	-17.1411	-3.64466	-17.1411	-3.23417	-17.1411	-5.57509
-17.1375	-2.48619	-17.1374	3.65299	-17.1374	-0.4757	-17.1374	-2.28438	-17.1375	-2.03344	-17.1374	-5.4177
-17.1338	-2.11944	-17.1338	4.91982	-17.1338	0.0278	-17.1338	-0.92411	-17.1338	-0.80533	-17.1338	-5.6086
-17.1301	-1.72304	-17.1301	4.25452	-17.1301	0.45031	-17.1301	0.35881	-17.1301	-0.38742	-17.1301	-5.54526
-17.1265	-1.32635	-17.1264	3.71997	-17.1264	0.87282	-17.1264	1.64173	-17.1265	0.0228	-17.1264	-5.45128
-17.1228	-2.35323	-17.1228	4.77071	-17.1228	1.29533	-17.1228	1.37765	-17.1228	-0.86332	-17.1228	-3.76238
-17.1191	-3.3936	-17.1191	5.77582	-17.1191	1.71784	-17.1191	1.11357	-17.1191	-1.76172	-17.1191	-1.22793
-17.1155	-4.43397	-17.1154	6.22773	-17.1154	0.66252	-17.1154	2.03875	-17.1155	-1.48194	-17.1154	-0.1317
-17.1118	-5.47434	-17.1118	6.61423	-17.1118	-0.39281	-17.1118	2.96393	-17.1118	-1.19099	-17.1118	-0.40177
-17.1082	-5.09115	-17.1081	6.20812	-17.1081	-1.44813	-17.1081	2.34211	-17.1082	-0.90004	-17.1081	-1.08636
-17.1045	-4.69446	-17.1045	5.5852	-17.1045	-2.50345	-17.1045	1.72029	-17.1045	-0.60909	-17.1045	-1.88982
-17.1008	-3.8529	-17.1008	2.33687	-17.1008	-3.74777	-17.1008	1.96865	-17.1008	-0.93931	-17.1008	-2.63282
-17.0972	-3.00713	-17.0971	-0.60591	-17.0971	-4.99209	-17.0971	2.21702	-17.0972	-1.27541	-17.0971	-1.55777
-17.0935	-3.58493	-17.0935	0.1499	-17.0935	-4.94041	-17.0935	2.46539	-17.0935	-1.61151	-17.0935	0.04279
-17.0898	-4.17622	-17.0898	0.94629	-17.0898	-4.88873	-17.0898	2.71375	-17.0898	-1.94762	-17.0898	0.09714
-17.0862	-4.61088	-17.0861	2.23389	-17.0861	-4.54089	-17.0861	3.6909	-17.0862	-1.61782	-17.0861	-0.47862
-17.0825	-5.04406	-17.0825	3.39045	-17.0825	-4.19306	-17.0825	4.66805	-17.0825	-1.28172	-17.0825	-0.77479
-17.0789	-5.47724	-17.0788	2.96199	-17.0788	-3.84522	-17.0788	3.4794	-17.0789	-0.94562	-17.0788	-0.61436
-17.0752	-5.91041	-17.0752	2.68239	-17.0752	-3.49739	-17.0752	2.29074	-17.0752	-0.60952	-17.0752	-0.36248
-17.0715	-4.47515	-17.0715	4.20237	-17.0715	-2.39355	-17.0715	-0.03882	-17.0715	-0.81356	-17.0715	0.27487
-17.0679	-3.02219	-17.0678	5.78792	-17.0678	-1.28971	-17.0678	-2.36838	-17.0679	-1.02272	-17.0678	0.75242
-17.0642	-1.56922	-17.0642	8.16593	-17.0642	-1.04988	-17.0642	-1.91335	-17.0642	0.9287	-17.0642	-0.12807
-17.0605	-0.11626	-17.0605	10.2142	-17.0605	-2.97004	-17.0605	-1.45831	-17.0605	2.90058	-17.0605	-0.83313
-17.0569	-0.04238	-17.0568	8.27978	-17.0568	-4.25528	-17.0568	-0.32646	-17.0569	3.03598	-17.0568	0.52359
-17.0532	0.01844	-17.0532	6.3453	-17.0532	-4.24453	-17.0532	0.80538	-17.0532	3.15398	-17.0532	2.48922
-17.0496	0.07925	-17.0495	4.41083	-17.0495	-2.93777	-17.0495	0.39023	-17.0496	1.97563	-17.0495	2.5467
-17.0459	0.14006	-17.0458	2.59534	-17.0459	-1.63101	-17.0459	-0.02492	-17.0459	0.78501	-17.0459	1.4324
-17.0422	-0.21433	-17.0422	2.21604	-17.0422	-1.91725	-17.0422	-0.4014	-17.0422	-0.81073	-17.0422	0.20519
-17.0386	-0.57266	-17.0385	1.83675	-17.0385	-2.20349	-17.0385	-0.77787	-17.0386	-2.41031	-17.0385	0.23623
-17.0349	-0.93099	-17.0349	1.45745	-17.0349	-2.48974	-17.0349	-1.15435	-17.0349	-2.71354	-17.0349	1.6166
-17.0312	-1.28932	-17.0312	1.11985	-17.0312	-2.77598	-17.0312	-1.53083	-17.0312	-3.00448	-17.0312	2.49989
-17.0276	-0.71714	-17.0275	1.2852	-17.0275	-2.30163	-17.0275	-1.82028	-17.0276	-2.52488	-17.0275	2.00725
-17.0239	-0.13614	-17.0239	1.45055	-17.0239	-1.82729	-17.0239	-2.10974	-17.0239	-2.03798	-17.0239	0.74929
-17.0203	0.44486	-17.0202	1.6159	-17.0202	-1.35294	-17.0202	-2.3992	-17.0203	-1.55108	-17.0202	0.8356
-17.0166	1.02586	-17.0165	1.78947	-17.0166	-0.8786	-17.0166	-2.68866	-17.0166	-1.06418	-17.0166	1.84627
-17.0129	0.71712	-17.0129	2.06207	-17.0129	-0.86325	-17.0129	-2.80408	-17.0129	-1.11742	-17.0129	2.03312
-17.0093	0.39996	-17.0092	2.33467	-17.0092	-0.8479	-17.0092	-2.9195	-17.0093	-1.17578	-17.0092	0.53047
-17.0056	0.0828	-17.0056	2.60728	-17.0056	-0.83256	-17.0056	-3.03492	-17.0056	-1.23414	-17.0056	0.08986
-17.0019	-0.23437	-17.0019	2.82813	-17.0019	-0.81721	-17.0019	-3.15034	-17.0019	-1.2925	-17.0019	1.10668
-16.9983	-0.77397	-16.9982	2.42593	-16.9982	-2.20545	-16.9982	-1.24499	-16.9983	-3.76126	-16.9982	1.44162
-16.9946	-1.31567	-16.9946	2.14714	-16.9946	-3.59368	-16.9946	0.66035	-16.9946	-6.25284	-16.9946	1.1236
-16.991	-1.85737	-16.9909	3.35374	-16.9909	-3.68591	-16.9909	1.6375	-16.991	-6.58385	-16.9909	1.51882
-16.9873	-2.39908	-16.9872	4.48902	-16.9873	-3.77814	-16.9873	2.61465	-16.9873	-6.8944	-16.9873	2.07825
-16.9836	-2.40694	-16.9836	4.63438	-16.9836	-4.24838	-16.9836	0.45912	-16.9836	-6.07064	-16.9836	3.77769
-16.98	-2.40975	-16.9799	3.26949	-16.9799	-4.71861	-16.9799	-1.6964	-16.98	-5.23613	-16.9799	5.29255
-16.9763	-2.41256	-16.9763	2.79579	-16.9763	-4.32484	-16.9763	-1.06733	-16.9763	-4.40163	-16.9763	3.94414
-16.9726	-2.41536	-16.9726	2.33204	-16.9726	-1.77107	-16.9726	-0.43826	-16.9726	-3.56712	-16.9726	2.64792
-16.969	-3.5549	-16.9689	1.98794	-16.9689	-0.05974	-16.9689	-0.38992	-16.969	-4.69739	-16.9689	2.84009
-16.9653	-4.7052	-16.9653	1.64383	-16.9653	0.3556	-16.9653	-0.34157	-16.9653	-5.84628	-16.9653	3.06373
-16.9616	-5.85551	-16.9616	1.29973	-16.9616	-0.52506	-16.9616	-0.29323	-16.9616	-5.69881	-16.9616	3.3189
-16.958	-7.00581	-16.9579	0.97211	-16.958	-2.70173	-16.958	-0.24488	-16.958	-5.53906	-16.958	3.74712
-16.9543	-6.76219	-16.9543	0.84251	-16.9543	-4.50039	-16.9543	-0.40925	-16.9543	-5.37932	-16.9543	3.9935
-16.9507	-6.50537	-16.9506	0.71291	-16.9506	-4.13906	-16.9506	-0.57362	-16.9507	-5.21958	-16.9506	4.59383
-16.947	-6.24856	-16.947	0.58331	-16.947	-2.18472	-16.947	-0.73799	-16.947	-6.35618	-16.947	4.57065
-16.9433	-5.99174	-16.9433	0.49221	-16.9433	-1.52638	-16.9433	-0.90236	-16.9433	-7.50506	-16.9433	4.14183
-16.9397	-4.57826	-16.9396	0.86313	-16.9396	-2.60322	-16.9396	0.94437	-16.9397	-7.49938	-16.9396	3.92605
-16.936	-3.15383	-16.936	1.23404	-16.936	-3.68006	-16.936	2.7911	-16.936	-7.48277	-16.936	3.08852
-16.9323	-3.15298	-16.9323	1.60496	-16.9323	-3.54189	-16.9323	4.63783	-16.9323	-7.46616	-16.9323	1.72628
-16.9287	-3.16561	-16.9286	2.01715	-16.9287	-3.40373	-16.9287	6.48456	-16.9287	-7.44954	-16.9287	0.74741
-16.925	-2.37748	-16.925	2.92434	-16.925	-2.96856	-16.925	6.08814	-16.925	-6.32563	-16.925	-0.65394
-16.9214	-1.58176	-16.9213	3.77372	-16.9213	-2.5334	-16.9213	5.69173	-16.9214	-5.19123	-16.9213	-1.99298
-16.9177	-2.20962	-16.9177	3.79798	-16.9177	-0.80224	-16.9177	3.74831	-16.9177	-4.05683	-16.9177	-2.23439
-16.914	-2.85097	-16.914	2.18572	-16.914	0.92893	-16.914	1.80489	-16.914	-2.92243	-16.914	-2.36351
-16.9104	-1.98625	-16.9103	-0.05711	-16.9103	1.44683	-16.9103	0.61564	-16.9104	-2.79237	-16.9103	-1.96437
-16.9067	-1.10726	-16.9067	-2.08783	-16.9067	1.96474	-16.9067	-0.57362	-16.9067	-2.67182	-16.9067	-0.74295
-16.903	1.1953	-16.903	-1.57781	-16.903	2.48264	-16.903	-0.83468	-16.903	-2.55126	-16.903	1.30737
-16.8994	3.51134	-16.8993	-1.12154	-16.8993	3.00055	-16.8993	-1.09573	-16.8994	-2.43071	-16.8993	2.77693
-16.8957	3.18783	-16.8957	-1.30867	-16.8957	4.81445	-16.8957	-0.83468	-16.8957	-1.25687	-16.8957	3.65227
-16.8921	2.83932	-16.892	-1.42965	-16.892	6.62836	-16.892	-0.57362	-16.8921	-0.07306	-16.892	4.9173
-16.8884	1.06724	-16.8884	-0.75875	-16.8884	6.28226	-16.8884	-0.31257	-16.8884	1.11076	-16.8884	6.41246
-16.8847	-0.71833	-16.8847	-0.19886	-16.8847	5.93617	-16.8847	-0.05151	-16.8847	2.29457	-16.8847	7.59617
-16.8811	-0.57613	-16.881	-0.96695	-16.881	5.19899	-16.881	-1.64685	-16.8811	2.65466	-16.881	7.90883
-16.8774	-0.41568	-16.8774	-1.73504	-16.8774	4.46182	-16.8774	-3.2422	-16.8774	3.00695	-16.8774	7.05972
-16.8737	-0.25522	-16.8737	-2.50313	-16.8737	3.72464	-16.8737	-2.67174	-16.8737	1.19865	-16.8737	4.49639
-16.8701	-0.09477	-16.87	-3.21741	-16.87	2.98747	-16.87	-2.10128	-16.8701	-0.63011	-16.87	2.61504
-16.8664	-2.06969	-16.8664	-3.28835	-16.8664	3.89729	-16.8664	-1.99493	-16.8664	-1.1355	-16.8664	2.17576
-16.8628	-4.06483	-16.8627	-3.3593	-16.8627	4.80712	-16.8627	-1.88857	-16.8628	-1.62836	-16.8627	2.3163
-16.8591	-2.73827	-16.859	-3.43024	-16.8591	2.82795	-16.8591	-1.78221	-16.8591	-0.82488	-16.8591	1.52959
-16.8554	-1.38027	-16.8554	-3.44577	-16.8554	0.84877	-16.8554	-1.67586	-16.8554	-0.00911	-16.8554	0.75807
-16.8518	-1.15483	-16.8517	-2.79946	-16.8517	0.25161	-16.8517	-1.54654	-16.8518	0.97713	-16.8517	0.65459
-16.8481	-0.94011	-16.8481	-2.15315	-16.8481	1.81445	-16.8481	-1.41722	-16.8481	1.96499	-16.8481	0.19713
-16.8444	-0.7254	-16.8444	-1.50683	-16.8444	4.18728	-16.8444	-0.3597	-16.8444	2.14263	-16.8444	-0.2693
-16.8408	-0.51068	-16.8407	-0.80524	-16.8407	5.26412	-16.8407	0.69782	-16.8408	0.15201	-16.8407	-0.80843
-16.8371	-0.2663	-16.8371	0.55609	-16.8371	4.80195	-16.8371	-0.1204	-16.8371	-1.31892	-16.8371	-1.18277
-16.8335	-0.02165	-16.8334	1.78472	-16.8334	4.33979	-16.8334	-0.93862	-16.8335	-0.62414	-16.8334	-1.9335
-16.8298	0.22301	-16.8297	1.43	-16.8298	3.79663	-16.8298	-0.20983	-16.8298	1.63051	-16.8298	-1.28772
-16.8261	0.46766	-16.8261	1.05661	-16.8261	3.25346	-16.8261	0.51895	-16.8261	2.60338	-16.8261	0.28479
-16.8225	0.05984	-16.8224	0.46057	-16.8224	0.73297	-16.8224	0.30019	-16.8225	0.70119	-16.8224	0.76928
-16.8188	-0.35415	-16.8188	-0.00266	-16.8188	-1.78753	-16.8188	0.08144	-16.8188	-1.2281	-16.8188	0.53749
-16.8151	-0.76815	-16.8151	1.11736	-16.8151	-2.14802	-16.8151	-1.68432	-16.8151	-3.23841	-16.8151	0.1167
-16.8115	-1.18215	-16.8114	2.11421	-16.8114	-2.50851	-16.8114	-3.45007	-16.8115	-5.24949	-16.8114	0.43188
-16.8078	-0.38016	-16.8078	1.6433	-16.8078	-2.167	-16.8078	-4.481	-16.8078	-6.45034	-16.8078	1.60704
-16.8042	0.43333	-16.8041	1.189	-16.8041	-1.82549	-16.8041	-5.51193	-16.8042	-7.64353	-16.8041	3.19309
-16.8005	1.24682	-16.8004	0.79967	-16.8005	-1.48399	-16.8005	-4.99586	-16.8005	-7.54035	-16.8005	4.39794
-16.7968	2.06031	-16.7968	-1.21049	-16.7968	-1.14248	-16.7968	-4.47979	-16.7968	-7.42491	-16.7968	3.91929
-16.7932	1.84411	-16.7931	-3.53652	-16.7931	-1.83588	-16.7931	-2.80348	-16.7932	-7.04615	-16.7931	2.27714
-16.7895	1.61817	-16.7895	-4.14092	-16.7895	-2.52929	-16.7895	-1.12716	-16.7895	-6.66489	-16.7895	0.77656
-16.7858	2.81581	-16.7858	-3.09632	-16.7858	-1.92669	-16.7858	-0.37904	-16.7858	-6.28363	-16.7858	-0.18366
-16.7822	4.02693	-16.7821	-2.0628	-16.7821	-1.3241	-16.7821	0.36908	-16.7822	-5.90238	-16.7821	-0.2022
-16.7785	2.71711	-16.7785	-1.1612	-16.7785	-0.2625	-16.7785	1.67799	-16.7785	-5.11601	-16.7785	-0.3348
-16.7749	1.38343	-16.7748	-0.32616	-16.7748	0.7991	-16.7748	2.98689	-16.7749	-4.3258	-16.7748	-0.60653
-16.7712	0.04975	-16.7711	-0.28259	-16.7712	1.86069	-16.7712	1.5112	-16.7712	-3.5356	-16.7712	-1.39768
-16.7675	-1.28393	-16.7675	-0.30004	-16.7675	2.92229	-16.7675	0.03551	-16.7675	-2.7454	-16.7675	-2.52714
-16.7639	-1.46094	-16.7638	-1.043	-16.7638	3.61306	-16.7638	-0.07689	-16.7639	-2.89708	-16.7638	-2.82157
-16.7602	-1.627	-16.7602	-1.79427	-16.7602	4.30383	-16.7602	-0.18929	-16.7602	-3.05768	-16.7602	-2.45103
-16.7565	-1.79307	-16.7565	-2.64448	-16.7565	4.99459	-16.7565	-0.30169	-16.7565	-3.21828	-16.7565	-1.42422
-16.7529	-1.95914	-16.7528	-3.48775	-16.7528	5.68536	-16.7528	-0.41409	-16.7529	-3.37887	-16.7528	0.33308
-16.7492	-2.03623	-16.7492	-4.38185	-16.7492	5.05313	-16.7492	-0.99059	-16.7492	-5.40299	-16.7492	1.55283
-16.7455	-2.11248	-16.7455	-6.79209	-16.7455	4.4209	-16.7455	-1.56708	-16.7455	-7.44473	-16.7455	1.71592
-16.7419	-2.18873	-16.7418	-8.27762	-16.7419	3.78866	-16.7419	-2.14358	-16.7419	-7.67698	-16.7419	1.04342
-16.7382	-2.26498	-16.7382	-8.09882	-16.7382	3.15643	-16.7382	-2.72008	-16.7382	-5.7315	-16.7382	0.44592
-16.7346	-1.37271	-16.7345	-6.95143	-16.7345	1.65181	-16.7345	-1.0764	-16.7346	-3.2997	-16.7345	0.35161
-16.7309	-0.47127	-16.7309	-5.729	-16.7309	0.14719	-16.7309	0.56729	-16.7309	-0.86349	-16.7309	0.7812
-16.7272	-0.99342	-16.7272	-3.61633	-16.7272	-0.06142	-16.7272	1.28278	-16.7272	-0.45284	-16.7272	0.97773
-16.7236	-1.52905	-16.7235	-1.70661	-16.7235	-0.27004	-16.7235	1.99827	-16.7236	-0.06136	-16.7235	1.29461
-16.7199	-0.04792	-16.7199	-2.20378	-16.7199	-1.20766	-16.7199	1.10874	-16.7199	-1.83048	-16.7199	1.30893
-16.7162	1.4523	-16.7162	-2.65088	-16.7162	-2.14528	-16.7162	0.21922	-16.7162	-3.62005	-16.7162	1.19697
-16.7126	2.95251	-16.7125	-2.371	-16.7125	-3.08289	-16.7125	0.25789	-16.7126	-5.40961	-16.7125	2.30786
-16.7089	4.45272	-16.7089	-0.45017	-16.7089	-4.02051	-16.7089	0.29657	-16.7089	-7.19918	-16.7089	2.55267
-16.7053	4.95939	-16.7052	2.02945	-16.7052	-4.3173	-16.7052	0.97338	-16.7053	-5.91326	-16.7052	2.19855
-16.7016	5.45665	-16.7015	2.78742	-16.7016	-4.61409	-16.7016	1.65019	-16.7016	-4.59824	-16.7016	2.91931
-16.6979	3.58126	-16.6979	1.76338	-16.6979	-4.91088	-16.6979	1.20543	-16.6979	-3.28322	-16.6979	4.48014
-16.6943	1.68342	-16.6942	-0.80134	-16.6942	-5.20767	-16.6942	-1.09573	-16.6943	-1.96821	-16.6942	5.32408
-16.6906	-0.68894	-16.6906	-2.64878	-16.6906	-5.18046	-16.6906	-2.17863	-16.6906	-0.05902	-16.6906	4.96485
-16.6869	-3.0658	-16.6869	-1.8589	-16.6869	-5.15325	-16.6869	-3.26153	-16.6869	1.85578	-16.6869	4.72064
-16.6833	-4.01906	-16.6832	-1.06903	-16.6832	-5.12603	-16.6832	-2.91346	-16.6833	1.96108	-16.6832	4.20885
-16.6796	-4.95886	-16.6796	-0.36309	-16.6796	-5.09882	-16.6796	-2.56538	-16.6796	-0.11135	-16.6796	3.4741
-16.676	-3.04406	-16.6759	-0.65021	-16.6759	-3.36043	-16.6759	-1.67344	-16.676	-1.659	-16.6759	3.97514
-16.6723	-1.10225	-16.6722	-1.07113	-16.6723	-1.62204	-16.6723	-0.7815	-16.6723	-3.20149	-16.6723	4.52268
-16.6686	0.83956	-16.6686	-3.07431	-16.6686	0.11634	-16.6686	0.11044	-16.6686	-4.68997	-16.6686	4.87874
-16.665	2.78137	-16.6649	-4.99384	-16.6649	1.85473	-16.6649	1.00238	-16.665	-6.17794	-16.6649	4.97592
-16.6613	3.03266	-16.6613	-5.92449	-16.6613	1.97312	-16.6613	1.14016	-16.6613	-7.44984	-16.6613	4.24034
-16.6576	3.26796	-16.6576	-6.84677	-16.6576	2.09151	-16.6576	1.27794	-16.6576	-5.69485	-16.6576	2.86218
-16.654	2.07967	-16.6539	-7.67016	-16.6539	2.2099	-16.6539	1.41572	-16.654	-2.72292	-16.6539	2.34737
-16.6503	0.87791	-16.6503	-8.38683	-16.6503	2.32829	-16.6503	1.5535	-16.6503	0.26026	-16.6503	3.30239
-16.6467	0.37312	-16.6466	-7.70878	-16.6466	1.57635	-16.6466	0.22163	-16.6467	2.00108	-16.6466	3.6457
-16.643	-0.12508	-16.6429	-5.44864	-16.643	0.82441	-16.643	-1.11024	-16.643	1.56955	-16.643	1.6463
-16.6393	0.80031	-16.6393	-3.3225	-16.6393	0.07247	-16.6393	-2.32608	-16.6393	-0.69193	-16.6393	-0.07554
-16.6357	1.73917	-16.6356	-2.79796	-16.6356	-0.67947	-16.6356	-3.54193	-16.6357	-2.97053	-16.6356	-0.06935
-16.632	0.89854	-16.632	-2.50413	-16.632	-2.51141	-16.632	-2.74667	-16.632	-2.65639	-16.632	1.85615
-16.6283	0.04107	-16.6283	-2.21868	-16.6283	-4.34335	-16.6283	-0.09502	-16.6283	-2.31773	-16.6283	4.96964
-16.6247	-0.72742	-16.6246	-2.0321	-16.6246	-5.31129	-16.6246	2.55664	-16.6247	-1.97908	-16.6246	6.65581
-16.621	-1.49507	-16.621	-1.76894	-16.621	-4.11923	-16.621	3.35189	-16.621	-1.64042	-16.621	6.70951
-16.6174	-2.53056	-16.6173	-0.60256	-16.6173	-2.22142	-16.6173	2.74457	-16.6174	-1.55749	-16.6173	5.89514
-16.6137	-2.145	-16.6136	0.42964	-16.6137	-1.61962	-16.6137	2.13725	-16.6137	-1.47698	-16.6137	5.01295
-16.61	-1.06383	-16.61	-0.12004	-16.61	-0.15381	-16.61	1.41391	-16.61	-0.1001	-16.61	4.99252
-16.6064	-2.34888	-16.6063	-0.62497	-16.6063	1.31199	-16.6063	0.69057	-16.6064	1.28904	-16.6063	4.69819
-16.6027	-3.53772	-16.6027	-0.60262	-16.6027	3.5608	-16.6027	1.16615	-16.6027	2.27306	-16.6027	4.55772
-16.599	-2.35279	-16.599	-0.58028	-16.599	5.8096	-16.599	1.64173	-16.599	3.25325	-16.599	6.01981
-16.5954	-0.40396	-16.5953	-0.55793	-16.5953	7.19441	-16.5953	1.73056	-16.5954	4.23345	-16.5953	7.93492
-16.5917	0.12829	-16.5917	-0.37363	-16.5917	6.41921	-16.5917	-0.03701	-16.5917	5.21364	-16.5917	7.52578
-16.5881	-1.45125	-16.588	1.71782	-16.588	3.68019	-16.588	-1.06008	-16.5881	4.50585	-16.588	5.37275
-16.5844	-3.05064	-16.5843	3.5853	-16.5844	2.23716	-16.5844	-0.22676	-16.5844	3.7821	-16.5844	4.10999
-16.5807	-3.78993	-16.5807	2.81665	-16.5807	2.95414	-16.5807	0.37452	-16.5807	3.05835	-16.5807	4.1387
-16.5771	-2.14843	-16.577	2.10121	-16.577	3.67112	-16.577	0.9758	-16.5771	2.3346	-16.577	4.4241
-16.5734	-0.30654	-16.5734	2.01183	-16.5734	3.30809	-16.5734	-0.35668	-16.5734	1.71889	-16.5734	4.87261
-16.5697	0.11344	-16.5697	1.92245	-16.5697	2.94507	-16.5697	-1.68915	-16.5697	1.10419	-16.5697	4.2131
-16.5661	0.04541	-16.566	1.83308	-16.566	2.58205	-16.566	-1.47463	-16.5661	-0.80688	-16.566	2.78039
-16.5624	-0.02709	-16.5624	1.72605	-16.5624	2.21902	-16.5624	-1.2601	-16.5624	-2.7302	-16.5624	1.79319
-16.5587	-2.45002	-16.5587	1.41155	-16.5587	0.62033	-16.5587	0.16302	-16.5587	-1.02943	-16.5587	0.76991
-16.5551	-4.89518	-16.555	1.09705	-16.5551	-0.97837	-16.5551	1.58613	-16.5551	0.70561	-16.5551	0.32317
-16.5514	-4.96767	-16.5514	0.78256	-16.5514	-0.41706	-16.5514	1.26888	-16.5514	2.35962	-16.5514	0.47614
-16.5478	-5.01772	-16.5477	0.46806	-16.5477	0.14424	-16.5477	-0.90478	-16.5478	1.85226	-16.5477	-0.02227
-16.5441	-3.70349	-16.544	0.15356	-16.5441	0.97555	-16.5441	-2.92373	-16.5441	0.56825	-16.5441	-0.64013
-16.5404	-2.37636	-16.5404	-0.16094	-16.5404	1.80685	-16.5404	-4.94269	-16.5404	-0.72292	-16.5404	0.01814
-16.5368	-2.47283	-16.5367	-0.47544	-16.5367	1.34216	-16.5367	-5.53067	-16.5368	-2.14912	-16.5367	1.13724
-16.5331	-2.58277	-16.5331	-0.72784	-16.5331	0.87746	-16.5331	-6.11865	-16.5331	-1.41597	-16.5331	0.9107
-16.5294	-1.15046	-16.5294	-0.25134	-16.5294	0.50769	-16.5294	-6.1265	-16.5294	0.37739	-16.5294	0.35079
-16.5258	0.29642	-16.5257	0.22515	-16.5258	0.13791	-16.5258	-6.13436	-16.5258	0.88422	-16.5258	-0.2136
-16.5221	0.31971	-16.5221	0.70165	-16.5221	-0.31286	-16.5221	-4.59521	-16.5221	-0.78184	-16.5221	-1.4764
-16.5185	0.32953	-16.5184	0.92958	-16.5184	-0.76364	-16.5184	-3.05607	-16.5185	-2.46831	-16.5184	-1.8925
-16.5148	-0.1945	-16.5147	-1.75791	-16.5148	-1.72741	-16.5148	-2.98658	-16.5148	-1.18393	-16.5148	-1.38565
-16.5111	-0.72357	-16.5111	-4.36953	-16.5111	-3.98718	-16.5111	-2.91708	-16.5111	0.12853	-16.5111	-0.66405
-16.5075	0.17096	-16.5074	-6.09173	-16.5074	-5.92296	-16.5074	-2.84759	-16.5075	1.44099	-16.5074	0.50997
-16.5038	1.07894	-16.5038	-7.74076	-16.5038	-4.83473	-16.5038	-2.7781	-16.5038	2.75345	-16.5038	1.22522
-16.5001	0.56657	-16.5001	-8.39737	-16.5001	-1.07392	-16.5001	-2.7086	-16.5001	2.36231	-16.5001	0.48488
-16.4965	0.04077	-16.4964	-7.41383	-16.4964	2.68688	-16.4964	-2.63911	-16.4965	1.95507	-16.4964	-0.11377
-16.4928	-0.54435	-16.4928	-5.73855	-16.4928	5.34069	-16.4928	-2.56961	-16.4928	1.92593	-16.4928	0.15472
-16.4892	1.24265	-16.4891	-4.13922	-16.4891	7.9945	-16.4891	-2.50012	-16.4892	3.19675	-16.4891	0.63188
-16.4855	4.0308	-16.4854	-3.42922	-16.4855	8.8933	-16.4855	-2.68201	-16.4855	4.53383	-16.4855	0.41459
-16.4818	4.45553	-16.4818	-2.78675	-16.4818	9.7921	-16.4818	-2.8639	-16.4818	2.84655	-16.4818	-0.10733
-16.4782	3.01901	-16.4781	-2.93479	-16.4781	8.53091	-16.4781	-2.00157	-16.4782	0.75258	-16.4781	-1.05055
-16.4745	1.56511	-16.4745	-2.97586	-16.4745	7.26971	-16.4745	-2.99564	-16.4745	-1.34498	-16.4745	-2.07692
-16.4708	0.93423	-16.4708	-1.76534	-16.4708	6.04944	-16.4708	-3.86402	-16.4708	-1.99086	-16.4708	-3.15001
-16.4672	0.31113	-16.4671	-0.55483	-16.4671	4.82916	-16.4671	-4.73239	-16.4672	-2.62302	-16.4671	-3.10752
-16.4635	-0.31197	-16.4635	0.65568	-16.4635	3.60889	-16.4635	-4.16979	-16.4635	-3.25518	-16.4635	-2.38516
-16.4599	-0.93507	-16.4598	1.92253	-16.4598	2.38862	-16.4598	-3.60719	-16.4599	-3.88734	-16.4598	-1.01792
-16.4562	-3.36734	-16.4561	3.84806	-16.4562	1.35734	-16.4562	-2.3291	-16.4562	-3.76329	-16.4562	1.09636
-16.4525	-5.8167	-16.4525	5.63271	-16.4525	0.32607	-16.4525	-1.05102	-16.4525	-3.63208	-16.4525	2.51743
-16.4489	-3.99525	-16.4488	5.6354	-16.4488	-0.70521	-16.4488	-0.70113	-16.4489	-3.50088	-16.4488	2.39438
-16.4452	-2.13343	-16.4452	4.09463	-16.4452	-1.73648	-16.4452	-0.35124	-16.4452	-3.36968	-16.4452	1.32092
-16.4415	-1.10761	-16.4415	3.12502	-16.4415	-0.4968	-16.4415	-0.08595	-16.4415	-4.12298	-16.4415	-0.86516
-16.4379	-0.0897	-16.4378	3.71923	-16.4378	0.74288	-16.4378	0.17933	-16.4379	-4.88464	-16.4378	-2.56255
-16.4342	-0.49539	-16.4342	4.11584	-16.4342	1.98256	-16.4342	-0.98636	-16.4342	-3.48568	-16.4342	-2.94922
-16.4306	-0.91453	-16.4305	4.39539	-16.4305	3.22224	-16.4305	-2.15204	-16.4306	-2.06629	-16.4305	-2.71242
-16.4269	-1.74889	-16.4268	3.30833	-16.4269	2.84192	-16.4269	-3.56912	-16.4269	-0.16077	-16.4269	-1.60557
-16.4232	-2.58717	-16.4232	2.22974	-16.4232	2.4616	-16.4232	-3.1298	-16.4232	1.74935	-16.4232	-0.11534
-16.4196	-2.00185	-16.4195	1.24993	-16.4195	3.37728	-16.4195	-2.1877	-16.4196	0.63459	-16.4195	0.91315
-16.4159	-1.40308	-16.4159	0.32941	-16.4159	4.29296	-16.4159	-1.2456	-16.4159	-0.50876	-16.4159	0.74754
-16.4122	-0.59669	-16.4122	0.2359	-16.4122	3.54181	-16.4122	-1.79249	-16.4122	-0.68657	-16.4122	1.31285
-16.4086	0.21166	-16.4085	1.72293	-16.4085	2.79066	-16.4085	-2.33938	-16.4086	-0.85526	-16.4085	2.83518
-16.4049	-1.35268	-16.4049	3.07438	-16.4049	0.74352	-16.4049	-2.88626	-16.4049	-1.02395	-16.4049	3.95023
-16.4013	-2.93943	-16.4012	2.86795	-16.4012	-2.59964	-16.4012	-3.43315	-16.4013	-1.19264	-16.4012	4.66685
-16.3976	-4.17029	-16.3975	2.92492	-16.3976	-4.32278	-16.3976	-3.20654	-16.3976	0.52922	-16.3976	5.13784
-16.3939	-5.39777	-16.3939	2.97343	-16.3939	-3.88593	-16.3939	-2.97993	-16.3939	2.26894	-16.3939	4.09621
-16.3903	-3.30351	-16.3902	2.92315	-16.3902	-4.01608	-16.3902	-2.75332	-16.3903	2.28016	-16.3902	2.0164
-16.3866	-1.17786	-16.3865	2.92146	-16.3866	-5.44223	-16.3866	-2.52671	-16.3866	0.11442	-16.3866	-0.64826
-16.3829	-0.01842	-16.3829	3.48566	-16.3829	-5.68592	-16.3829	-3.63499	-16.3829	-2.16711	-16.3829	-2.68014
-16.3793	1.13188	-16.3792	4.04986	-16.3792	-5.9296	-16.3792	-4.74327	-16.3793	-3.15316	-16.3792	-2.88673
-16.3756	0.85857	-16.3756	4.61406	-16.3756	-4.09429	-16.3756	-4.846	-16.3756	-3.31672	-16.3756	-2.42512
-16.3719	0.57182	-16.3719	5.14431	-16.3719	-2.25897	-16.3719	-3.09233	-16.3719	-1.312	-16.3719	-2.36012
-16.3683	0.90789	-16.3682	5.27949	-16.3683	-0.77466	-16.3683	-0.8939	-16.3683	1.09124	-16.3683	-2.10391
-16.3646	1.24984	-16.3646	5.28732	-16.3646	0.70966	-16.3646	-0.55187	-16.3646	1.33743	-16.3646	-1.46648
-16.361	1.5918	-16.3609	3.8137	-16.3609	0.89797	-16.3609	-2.33696	-16.361	0.75296	-16.3609	-2.09415
-16.3573	1.93376	-16.3572	2.29514	-16.3573	1.08629	-16.3573	-4.12205	-16.3573	0.16084	-16.3573	-3.61676
-16.3536	2.50186	-16.3536	0.38989	-16.3536	0.79577	-16.3536	-5.61708	-16.3536	1.8914	-16.3536	-4.29308
-16.35	3.0721	-16.3499	0.12425	-16.3499	0.50526	-16.3499	-5.25571	-16.35	3.64391	-16.3499	-3.3537
-16.3463	2.21873	-16.3463	0.54992	-16.3463	2.37475	-16.3463	-3.77277	-16.3463	5.39641	-16.3463	-2.28281
-16.3426	1.35191	-16.3426	1.01241	-16.3426	4.24424	-16.3426	-2.28982	-16.3426	7.14891	-16.3426	-1.5878
-16.339	-0.76058	-16.3389	1.90284	-16.339	4.79072	-16.339	-2.06382	-16.339	6.84881	-16.339	-1.10681
-16.3353	-2.88482	-16.3353	2.70824	-16.3353	5.33721	-16.3353	-1.83781	-16.3353	6.52932	-16.3353	-1.51049
-16.3317	-3.58546	-16.3316	2.6622	-16.3316	5.8837	-16.3316	0.36062	-16.3317	6.20984	-16.3316	-2.4729
-16.328	-4.27265	-16.3279	4.23805	-16.328	4.27018	-16.328	0.70265	-16.328	5.89035	-16.328	-3.09899
-16.3243	-4.04042	-16.3243	6.16433	-16.3243	1.53361	-16.3243	0.83681	-16.3243	4.82476	-16.3243	-3.05724
-16.3207	-3.7995	-16.3206	6.37737	-16.3206	0.09304	-16.3206	0.97096	-16.3207	3.75213	-16.3206	-3.05741
-16.317	-3.55859	-16.317	5.04341	-16.317	-0.05154	-16.317	0.98909	-16.317	2.24737	-16.317	-3.35382
-16.3133	-3.31768	-16.3133	3.61865	-16.3133	-0.19611	-16.3133	1.00722	-16.3133	-0.55785	-16.3133	-4.32666
-16.3097	-2.98779	-16.3096	1.27686	-16.3096	1.49532	-16.3096	1.35408	-16.3097	-2.15996	-16.3096	-4.87606
-16.306	-2.65706	-16.306	0.57452	-16.306	3.18675	-16.306	1.70095	-16.306	-1.58995	-16.306	-3.22967
-16.3024	-2.32633	-16.3023	0.6996	-16.3023	2.71818	-16.3023	3.09204	-16.3024	0.64795	-16.3023	-1.4059
-16.2987	-1.9956	-16.2986	2.38	-16.2987	2.24961	-16.2987	2.62673	-16.2987	2.90142	-16.2987	-0.41357
-16.295	-0.62311	-16.295	3.54935	-16.295	2.67162	-16.295	2.6642	-16.295	5.30342	-16.295	-0.36358
-16.2914	0.75922	-16.2913	2.00341	-16.2913	3.09362	-16.2913	2.70167	-16.2914	6.41045	-16.2913	-1.53098
-16.2877	2.85336	-16.2877	-0.49693	-16.2877	3.51563	-16.2877	2.50708	-16.2877	5.64168	-16.2877	-3.47765
-16.284	3.5306	-16.284	-2.91204	-16.284	3.93764	-16.284	2.3125	-16.284	2.69467	-16.284	-3.59956
-16.2804	2.94873	-16.2803	-4.20344	-16.2803	3.46864	-16.2803	2.42732	-16.2804	0.45647	-16.2803	-2.2914
-16.2767	0.93149	-16.2767	-3.85551	-16.2767	2.99965	-16.2767	0.68573	-16.2767	-0.47845	-16.2767	-1.24496
-16.2731	-1.72203	-16.273	-2.81649	-16.273	2.53066	-16.273	-0.01163	-16.2731	-2.10335	-16.273	-1.06385
-16.2694	-2.00874	-16.2693	-1.73696	-16.2694	2.06166	-16.2694	-0.70898	-16.2694	-3.73487	-16.2694	-1.25242
-16.2657	-0.75582	-16.2657	-0.18849	-16.2657	1.17538	-16.2657	-1.78101	-16.2657	-4.45909	-16.2657	-0.43011
-16.2621	0.51143	-16.262	1.30025	-16.262	0.2891	-16.262	-2.85303	-16.2621	-2.58198	-16.262	0.7548
-16.2584	1.838	-16.2584	1.9614	-16.2584	-0.59718	-16.2584	-3.11287	-16.2584	-1.4096	-16.2584	0.86281
-16.2547	0.79243	-16.2547	0.94061	-16.2547	-1.48346	-16.2547	-1.51632	-16.2547	-1.54049	-16.2547	-0.15084
-16.2511	-2.79653	-16.251	-1.26479	-16.251	-1.31674	-16.251	0.8924	-16.2511	-3.27709	-16.251	-0.22077
-16.2474	-6.40929	-16.2474	-3.3421	-16.2474	-1.15002	-16.2474	3.30113	-16.2474	-5.02874	-16.2474	0.70931
-16.2438	-8.18322	-16.2437	-3.9387	-16.2437	-1.4153	-16.2437	2.65453	-16.2438	-5.37598	-16.2437	-0.10588
-16.2401	-7.56708	-16.24	-4.48333	-16.2401	-2.97658	-16.2401	0.15154	-16.2401	-3.11718	-16.2401	-2.70579
-16.2364	-4.99332	-16.2364	-4.42747	-16.2364	-3.7017	-16.2364	-1.84869	-16.2364	0.476	-16.2364	-4.60613
-16.2328	-2.40127	-16.2327	-4.37161	-16.2327	-2.26683	-16.2327	-1.99251	-16.2328	2.78515	-16.2327	-5.84527
-16.2291	-2.03364	-16.229	-4.31575	-16.2291	-0.96695	-16.2291	-0.20258	-16.2291	2.94842	-16.2291	-5.91922
-16.2254	-1.687	-16.2254	-4.13451	-16.2254	0.33293	-16.2254	1.58734	-16.2254	3.09155	-16.2254	-4.57348
-16.2218	-0.40612	-16.2217	-2.5056	-16.2217	1.4708	-16.2217	2.04298	-16.2218	2.45145	-16.2217	-2.92948
-16.2181	0.88359	-16.2181	-1.01351	-16.2181	0.44868	-16.2181	2.49862	-16.2181	1.80396	-16.2181	-2.76592
-16.2145	1.46148	-16.2144	-1.10066	-16.2144	-1.51845	-16.2144	2.02606	-16.2145	0.83236	-16.2144	-3.91006
-16.2108	2.03266	-16.2107	-1.16271	-16.2108	-3.48557	-16.2108	1.5535	-16.2108	2.45048	-16.2108	-3.6667
-16.2071	2.81793	-16.2071	-0.93536	-16.2071	-4.52877	-16.2071	3.02678	-16.2071	4.26695	-16.2071	-2.76667
-16.2035	3.60523	-16.2034	-0.63099	-16.2034	-5.57196	-16.2034	4.50005	-16.2035	3.49227	-16.2034	-2.15356
-16.1998	4.39252	-16.1997	0.42471	-16.1998	-4.45515	-16.1998	2.87933	-16.1998	1.45075	-16.1998	-2.78048
-16.1961	5.17982	-16.1961	-0.20002	-16.1961	-3.33834	-16.1961	1.25861	-16.1961	-0.6025	-16.1961	-4.23384
-16.1925	3.65373	-16.1924	-1.9926	-16.1924	-1.65453	-16.1924	0.41138	-16.1925	-2.65574	-16.1924	-5.31827
-16.1888	2.10581	-16.1888	-3.65673	-16.1888	0.02928	-16.1888	-0.43584	-16.1888	-2.11622	-16.1888	-5.145
-16.1852	1.26969	-16.1851	-3.84051	-16.1851	0.41709	-16.1851	-0.35487	-16.1852	0.01426	-16.1851	-3.23695
-16.1815	0.44029	-16.1814	-3.98361	-16.1815	0.8049	-16.1815	-0.27389	-16.1815	2.15952	-16.1815	-0.85401
-16.1778	0.26339	-16.1778	-3.65794	-16.1778	0.7143	-16.1778	-0.10106	-16.1778	3.54856	-16.1778	1.22547
-16.1742	0.09264	-16.1741	-3.3494	-16.1741	0.6237	-16.1741	0.07177	-16.1742	4.93045	-16.1741	2.62528
-16.1705	-2.45081	-16.1704	-3.1011	-16.1705	0.53311	-16.1705	0.2446	-16.1705	5.01596	-16.1705	4.55099
-16.1668	-5.01665	-16.1668	-1.27531	-16.1668	0.44251	-16.1668	0.41743	-16.1668	5.08923	-16.1668	5.40716
-16.1632	-5.59536	-16.1631	0.39685	-16.1631	-0.49859	-16.1631	0.64827	-16.1632	3.81209	-16.1631	3.68894
-16.1595	-6.1553	-16.1595	0.43868	-16.1595	-1.43969	-16.1595	0.87911	-16.1595	2.52221	-16.1595	1.47189
-16.1558	-5.29163	-16.1558	-0.11156	-16.1558	-1.08479	-16.1558	0.99392	-16.1558	1.23232	-16.1558	-1.294
-16.1522	-4.41452	-16.1521	-0.5415	-16.1522	-0.72988	-16.1522	1.10874	-16.1522	-0.05756	-16.1522	-4.515
-16.1485	-3.54806	-16.1485	0.41205	-16.1485	-0.69065	-16.1485	0.12857	-16.1485	-0.50597	-16.1485	-5.79164
-16.1449	-2.68171	-16.1448	1.22829	-16.1448	-0.65142	-16.1448	-2.708	-16.1449	-0.94644	-16.1448	-5.02291
-16.1412	-1.10355	-16.1411	0.46578	-16.1412	-1.26018	-16.1412	-5.54456	-16.1412	-1.38691	-16.1412	-3.85778
-16.1375	0.48134	-16.1375	-0.33107	-16.1375	-1.86895	-16.1375	-6.52473	-16.1375	-1.82738	-16.1375	-2.28792
-16.1339	0.98367	-16.1338	-1.52258	-16.1338	-0.14221	-16.1338	-5.41645	-16.1339	-1.29555	-16.1338	-1.25667
-16.1302	1.47579	-16.1302	-2.57097	-16.1302	1.58452	-16.1302	-4.30817	-16.1302	-0.75455	-16.1302	-1.09761
-16.1265	-0.4048	-16.1265	-1.83749	-16.1265	1.15126	-16.1265	-4.94027	-16.1265	-0.21355	-16.1265	-0.91461
-16.1229	-2.30778	-16.1228	0.35074	-16.1228	0.71799	-16.1228	-5.57236	-16.1229	0.32745	-16.1228	-1.04419
-16.1192	-3.29875	-16.1192	0.97912	-16.1192	0.14382	-16.1192	-6.48968	-16.1192	0.03795	-16.1192	-0.43415
-16.1156	-4.28112	-16.1155	0.11486	-16.1155	-0.43035	-16.1155	-7.40701	-16.1156	-0.25939	-16.1155	1.34315
-16.1119	-3.83986	-16.1118	0.2372	-16.1119	-2.30053	-16.1119	-8.2083	-16.1119	-0.55672	-16.1119	2.50726
-16.1082	-3.38516	-16.1082	0.2664	-16.1082	-4.1707	-16.1082	-5.9156	-16.1082	-0.85406	-16.1082	2.20241
-16.1046	-1.96656	-16.1045	-0.77318	-16.1045	-5.32537	-16.1045	-2.77205	-16.1046	-1.88062	-16.1045	1.25437
-16.1009	-0.53885	-16.1009	-1.80416	-16.1009	-6.48004	-16.1009	0.3715	-16.1009	-2.91406	-16.1009	0.56376
-16.0972	0.17704	-16.0972	-2.73648	-16.0972	-8.14772	-16.0972	1.85203	-16.0972	-2.65111	-16.0972	0.71578
-16.0936	0.88621	-16.0935	-3.60074	-16.0935	-9.81539	-16.0935	3.33255	-16.0936	-2.37592	-16.0935	0.98046
-16.0899	1.87993	-16.0899	-3.54685	-16.0899	-9.03713	-16.0899	2.85516	-16.0899	-1.85766	-16.0899	-0.34169
-16.0863	2.87633	-16.0862	-1.84	-16.0862	-6.09888	-16.0862	2.37776	-16.0863	-1.33711	-16.0862	-1.69662
-16.0826	2.4491	-16.0825	0.7218	-16.0826	-3.07962	-16.0826	0.74012	-16.0826	-0.81655	-16.0826	-1.2802
-16.0789	2.00844	-16.0789	3.15875	-16.0789	-0.06037	-16.0789	0.95888	-16.0789	-0.296	-16.0789	-0.7322
-16.0753	1.31568	-16.0752	4.02759	-16.0752	2.09489	-16.0752	1.60305	-16.0753	-0.43715	-16.0752	-0.46568
-16.0716	0.62054	-16.0715	3.28084	-16.0716	4.25014	-16.0716	0.39084	-16.0716	-0.58454	-16.0716	-0.06102
-16.0679	0.63721	-16.0679	2.10663	-16.0679	4.6774	-16.0679	0.33887	-16.0679	-1.38012	-16.0679	1.05542
-16.0643	0.6606	-16.0642	1.14423	-16.0642	2.94465	-16.0642	0.2869	-16.0643	-2.18183	-16.0642	1.37197
-16.0606	-0.09456	-16.0606	2.60668	-16.0606	1.53	-16.0606	-0.24851	-16.0606	-3.0443	-16.0606	0.41324
-16.057	-0.85706	-16.0569	4.03178	-16.0569	1.41134	-16.0569	-0.78392	-16.057	-3.90735	-16.0569	-0.97602
-16.0533	-0.90775	-16.0532	4.89153	-16.0533	1.07669	-16.0533	-1.31932	-16.0533	-3.474	-16.0533	-2.03264
-16.0496	-0.95172	-16.0496	4.17028	-16.0496	0.74204	-16.0496	-1.85473	-16.0496	-3.02842	-16.0496	-2.2768
-16.046	1.19907	-16.0459	3.41616	-16.0459	0.77189	-16.0459	-2.04206	-16.046	-0.92183	-16.0459	-3.49886
-16.0423	3.37056	-16.0422	2.72241	-16.0423	0.80173	-16.0423	-2.22939	-16.0423	1.20043	-16.0423	-5.14149
-16.0386	3.16934	-16.0386	2.71905	-16.0386	0.83158	-16.0386	-2.41673	-16.0386	2.02629	-16.0386	-5.28618
-16.035	2.94574	-16.0349	2.8142	-16.0349	-1.29857	-16.0349	-2.60406	-16.035	2.83992	-16.0349	-3.89307
-16.0313	2.69386	-16.0313	4.03533	-16.0313	-4.30159	-16.0313	-3.54011	-16.0313	1.40976	-16.0313	-1.49673
-16.0277	2.44172	-16.0276	5.05794	-16.0276	-6.0086	-16.0276	-4.47617	-16.0277	-0.04157	-16.0276	0.86007
-16.024	3.61321	-16.0239	3.81224	-16.024	-4.69161	-16.024	-3.55582	-16.024	-0.19651	-16.024	2.90723
-16.0203	4.79813	-16.0203	2.6428	-16.0203	-3.37462	-16.0203	-2.63548	-16.0203	-0.33921	-16.0203	2.73803
-16.0167	5.8051	-16.0166	2.48267	-16.0166	-2.80013	-16.0166	-1.63779	-16.0167	-0.53594	-16.0166	0.68911
-16.013	6.81039	-16.0129	3.82269	-16.013	-2.22564	-16.013	-0.64009	-16.013	-0.73317	-16.013	-1.51492
-16.0093	7.10386	-16.0093	4.27517	-16.0093	-2.94715	-16.0093	-0.5706	-16.0093	-0.9304	-16.0093	-3.33701
-16.0057	7.39062	-16.0056	4.70389	-16.0056	-3.66867	-16.0056	-0.50111	-16.0057	-1.12763	-16.0056	-4.39023
-16.002	5.70505	-16.002	4.86141	-16.002	-3.65527	-16.002	-0.61532	-16.002	-0.12299	-16.002	-3.60249
-15.9984	4.00088	-15.9983	4.91234	-15.9983	-3.64188	-15.9983	-0.72953	-15.9984	0.89299	-15.9983	-2.30873
-15.9947	1.73319	-15.9946	3.74708	-15.9947	-4.27648	-15.9947	0.08446	-15.9947	1.90896	-15.9947	-1.35238
-15.991	-0.53982	-15.991	2.65819	-15.991	-4.91109	-15.991	0.89845	-15.991	2.92493	-15.991	-1.00809
-15.9874	-3.10942	-15.9873	2.5787	-15.9873	-3.68269	-15.9873	1.90581	-15.9874	4.37304	-15.9873	-0.86978
-15.9837	-3.30909	-15.9836	4.19222	-15.9837	-2.4543	-15.9837	2.91317	-15.9837	5.82523	-15.9837	-1.54193
-15.98	-1.49923	-15.98	6.98205	-15.98	-1.7119	-15.98	2.06413	-15.98	6.73724	-15.98	-2.90793
-15.9764	0.32938	-15.9763	8.03809	-15.9763	-2.26551	-15.9763	1.2151	-15.9764	5.05137	-15.9763	-3.10965
-15.9727	0.65649	-15.9727	7.31468	-15.9727	-2.10267	-15.9727	-0.7531	-15.9727	2.70128	-15.9727	-2.42252
-15.969	0.96944	-15.969	6.51338	-15.969	-0.64382	-15.969	-2.72129	-15.969	2.93795	-15.969	-0.79847
-15.9654	1.2824	-15.9653	4.8247	-15.9654	0.57202	-15.9654	-2.83309	-15.9654	3.73925	-15.9654	1.74075
-15.9617	1.59535	-15.9617	3.24136	-15.9617	-0.37213	-15.9617	-2.94488	-15.9617	4.54564	-15.9617	2.99193
-15.9581	2.44217	-15.958	2.85759	-15.958	-3.35479	-15.958	-2.51523	-15.9581	3.40743	-15.958	2.36586
-15.9544	3.29402	-15.9543	2.54312	-15.9544	-6.33745	-15.9544	-2.08557	-15.9544	2.25088	-15.9544	0.91607
-15.9507	4.14587	-15.9507	3.01738	-15.9507	-6.43111	-15.9507	0.20048	-15.9507	1.09433	-15.9507	-0.62998
-15.9471	4.99772	-15.947	3.36023	-15.947	-6.52476	-15.947	2.48654	-15.9471	-0.06222	-15.947	-1.19953
-15.9434	5.82733	-15.9434	2.20781	-15.9434	-5.57976	-15.9434	4.41485	-15.9434	-0.42203	-15.9434	-1.31554
-15.9397	6.65672	-15.9397	1.0554	-15.9397	-4.63476	-15.9397	6.34316	-15.9397	-0.77432	-15.9397	-1.99597
-15.9361	6.06249	-15.936	-0.09702	-15.9361	-4.98576	-15.9361	6.41507	-15.9361	-1.12661	-15.9361	-1.98246
-15.9324	5.45482	-15.9324	-1.12371	-15.9324	-5.33676	-15.9324	6.48698	-15.9324	-1.4789	-15.9324	-1.88103
-15.9288	3.80909	-15.9287	-0.72095	-15.9287	-4.48626	-15.9287	6.7716	-15.9288	-1.20999	-15.9287	-1.78344
-15.9251	2.15357	-15.925	-0.31819	-15.9251	-3.63576	-15.9251	7.05623	-15.9251	-0.93523	-15.9251	-0.94974
-15.9214	0.49805	-15.9214	0.08457	-15.9214	-1.62426	-15.9214	6.41265	-15.9214	-0.66047	-15.9214	-0.54792
-15.9178	-1.15747	-15.9177	0.36911	-15.9177	0.38724	-15.9177	5.76908	-15.9178	-0.38571	-15.9177	-0.1216
-15.9141	-1.0821	-15.914	-0.68946	-15.9141	-0.08568	-15.9141	5.47962	-15.9141	-2.8215	-15.9141	0.09056
-15.9104	-0.99041	-15.9104	-1.74803	-15.9104	-2.7186	-15.9104	5.19016	-15.9104	-5.28284	-15.9104	-0.03756
-15.9068	-0.89873	-15.9067	-2.8066	-15.9067	-4.21753	-15.9067	4.9007	-15.9068	-5.50249	-15.9067	-1.24133
-15.9031	-0.80704	-15.9031	-3.7769	-15.9031	-4.42045	-15.9031	4.61124	-15.9031	-1.37965	-15.9031	-3.9567
-15.8995	-2.91012	-15.8994	-3.74505	-15.8994	-4.06987	-15.8994	3.52895	-15.8995	3.54017	-15.8994	-6.01199
-15.8958	-5.03391	-15.8957	-3.71321	-15.8958	-3.71929	-15.8958	2.44665	-15.8958	7.17071	-15.8958	-6.29337
-15.8921	-4.78496	-15.8921	-3.68137	-15.8921	-3.28771	-15.8921	1.48038	-15.8921	9.43861	-15.8921	-6.65513
-15.8885	-4.51364	-15.8884	-3.51051	-15.8884	-2.85614	-15.8884	0.51411	-15.8885	9.10096	-15.8884	-6.52603
-15.8848	-3.02629	-15.8847	-1.76261	-15.8848	-2.4794	-15.8848	-1.5834	-15.8848	6.74025	-15.8848	-6.27379
-15.8811	-1.52748	-15.8811	-0.16828	-15.8811	-2.10267	-15.8811	-1.82452	-15.8811	5.6571	-15.8811	-6.72368
-15.8775	-1.45231	-15.8774	-0.31519	-15.8774	-0.42993	-15.8774	-1.25346	-15.8775	6.55779	-15.8774	-5.9738
-15.8738	-1.39056	-15.8738	-0.48239	-15.8738	1.2428	-15.8738	-0.68239	-15.8738	7.47707	-15.8738	-5.38463
-15.8702	-2.73762	-15.8701	-0.74042	-15.8701	1.07954	-15.8701	-3.06997	-15.8702	7.82917	-15.8701	-5.79776
-15.8665	-4.09797	-15.8664	0.57846	-15.8665	0.91627	-15.8665	-5.45755	-15.8665	5.58311	-15.8665	-5.56
-15.8628	-4.74649	-15.8628	1.75815	-15.8628	0.75301	-15.8628	-6.8009	-15.8628	2.74543	-15.8628	-3.87764
-15.8592	-5.3883	-15.8591	1.3699	-15.8591	0.58974	-15.8591	-8.14425	-15.8592	1.19881	-15.8591	-1.57131
-15.8555	-5.42951	-15.8554	1.08278	-15.8555	0.61305	-15.8555	-8.31285	-15.8555	1.31024	-15.8555	-0.27189
-15.8518	-5.46507	-15.8518	0.85658	-15.8518	0.63636	-15.8518	-6.62505	-15.8518	1.43718	-15.8518	0.68027
-15.8482	-5.35232	-15.8481	1.32023	-15.8481	-1.50033	-15.8481	-4.12507	-15.8482	1.64515	-15.8481	0.87912
-15.8445	-5.23818	-15.8445	1.83902	-15.8445	-3.63703	-15.8445	-1.6251	-15.8445	1.85388	-15.8445	-0.50105
-15.8409	-5.34648	-15.8408	2.98194	-15.8408	-3.74872	-15.8408	-0.65278	-15.8409	1.65749	-15.8408	-3.12785
-15.8372	-3.08415	-15.8371	4.12486	-15.8372	-3.86041	-15.8372	0.31953	-15.8372	1.45728	-15.8372	-5.9007
-15.8335	0.09033	-15.8335	5.26778	-15.8335	-2.6761	-15.8335	1.29184	-15.8335	1.25706	-15.8335	-7.00732
-15.8299	1.84955	-15.8298	6.17036	-15.8298	-1.49179	-15.8298	2.26416	-15.8299	1.05685	-15.8298	-6.35477
-15.8262	1.98634	-15.8261	4.35487	-15.8262	-1.90133	-15.8262	3.35733	-15.8262	1.0457	-15.8262	-5.49606
-15.8225	2.10797	-15.8225	2.6556	-15.8225	-2.31086	-15.8225	4.4505	-15.8225	1.03633	-15.8225	-4.25321
-15.8189	2.14062	-15.8188	2.27016	-15.8188	-4.0164	-15.8188	4.84752	-15.8189	1.02695	-15.8188	-2.15461
-15.8152	2.17243	-15.8152	1.92395	-15.8152	-5.72193	-15.8152	3.38815	-15.8152	1.01758	-15.8152	-0.32522
-15.8116	2.53049	-15.8115	2.02115	-15.8115	-5.46997	-15.8115	0.42045	-15.8116	-0.39623	-15.8115	0.71796
-15.8079	2.89162	-15.8078	2.22593	-15.8079	-5.218	-15.8079	-0.69086	-15.8079	-1.82328	-15.8079	0.67359
-15.8042	1.82912	-15.8042	3.64592	-15.8042	-4.96604	-15.8042	1.36919	-15.8042	-3.25033	-15.8042	0.07957
-15.8006	0.7532	-15.8005	5.0461	-15.8005	-4.71407	-15.8005	3.42924	-15.8006	-4.67738	-15.8005	-0.58182
-15.7969	1.95686	-15.7968	6.0829	-15.7969	-4.42245	-15.7969	4.64267	-15.7969	-4.92534	-15.7969	-1.58376
-15.7932	3.18201	-15.7932	5.46763	-15.7932	-4.13083	-15.7932	5.8561	-15.7932	-5.16219	-15.7932	-2.36413
-15.7896	2.03442	-15.7895	3.99848	-15.7895	-4.48721	-15.7895	5.21312	-15.7896	-5.39904	-15.7895	-2.84357
-15.7859	0.86447	-15.7859	2.47112	-15.7859	-4.84359	-15.7859	4.57015	-15.7859	-5.63589	-15.7859	-3.42767
-15.7822	1.2368	-15.7822	0.42668	-15.7822	-3.43147	-15.7822	4.68134	-15.7822	-5.95376	-15.7822	-4.13185
-15.7786	1.62367	-15.7785	0.043	-15.7786	-2.01935	-15.7786	4.79253	-15.7786	-6.2724	-15.7786	-4.15819
-15.7749	2.01053	-15.7749	0.61167	-15.7749	-1.90322	-15.7749	5.94795	-15.7749	-5.94283	-15.7749	-3.07204
-15.7713	2.3974	-15.7712	1.19563	-15.7712	-1.7871	-15.7712	5.24696	-15.7713	-5.60715	-15.7712	-1.85068
-15.7676	2.18366	-15.7675	1.95199	-15.7676	-0.67114	-15.7676	5.09226	-15.7676	-4.23165	-15.7676	-2.40703
-15.7639	1.96427	-15.7639	2.5918	-15.7639	0.44483	-15.7639	4.93756	-15.7639	-2.84634	-15.7639	-3.66121
-15.7603	1.74487	-15.7602	1.91811	-15.7602	0.26479	-15.7602	3.85466	-15.7603	-2.10925	-15.7602	-3.57039
-15.7566	1.52548	-15.7565	1.18031	-15.7566	0.08476	-15.7566	2.77176	-15.7566	-1.37825	-15.7566	-2.22699
-15.7529	2.37382	-15.7529	-0.27991	-15.7529	-0.000778198	-15.7529	1.43748	-15.7529	-1.21444	-15.7529	-0.26009
-15.7493	3.23222	-15.7492	-1.66431	-15.7493	-0.08631	-15.7493	1.95959	-15.7493	-1.05598	-15.7493	1.24791
-15.7456	2.66697	-15.7456	-2.05501	-15.7456	0.47615	-15.7456	3.52593	-15.7456	0.3989	-15.7456	1.40307
-15.742	2.08831	-15.7419	-0.83035	-15.7419	-1.12138	-15.7419	3.23586	-15.742	1.86599	-15.7419	1.2726
-15.7383	3.17984	-15.7382	0.69652	-15.7383	-4.04298	-15.7383	1.25619	-15.7383	0.79428	-15.7383	1.24184
-15.7346	4.28711	-15.7346	0.47813	-15.7346	-5.66857	-15.7346	1.13291	-15.7346	-0.30135	-15.7346	0.75831
-15.731	3.02163	-15.7309	-1.64459	-15.7309	-5.13416	-15.7309	0.77759	-15.731	-0.26263	-15.7309	0.82646
-15.7273	1.73379	-15.7272	-3.66808	-15.7273	-4.59975	-15.7273	0.42226	-15.7273	-0.21321	-15.7273	1.37469
-15.7236	1.60267	-15.7236	-4.57527	-15.7236	-4.18684	-15.7236	-1.09332	-15.7236	1.49723	-15.7236	1.65372
-15.72	1.48245	-15.7199	-5.4445	-15.7199	-3.77392	-15.7199	-2.60889	-15.72	0.6305	-15.7199	1.46957
-15.7163	1.36223	-15.7163	-5.74674	-15.7163	-3.36101	-15.7163	-3.31229	-15.7163	-0.96289	-15.7163	0.80586
-15.7127	1.242	-15.7126	-4.43002	-15.7126	-2.9481	-15.7126	-2.1593	-15.7127	-2.56289	-15.7126	-1.84906
-15.709	0.09112	-15.7089	-2.62906	-15.709	-2.64235	-15.709	-1.21418	-15.709	-4.00084	-15.709	-4.59997
-15.7053	-1.06948	-15.7053	-1.11443	-15.7053	-2.3366	-15.7053	-0.26906	-15.7053	-5.43726	-15.7053	-6.14849
-15.7017	-0.80642	-15.7016	-2.81708	-15.7016	-3.32684	-15.7016	-1.06431	-15.7017	-7.35984	-15.7016	-6.11036
-15.698	-0.52996	-15.6979	-4.40282	-15.698	-4.31709	-15.698	-1.85956	-15.698	-9.28699	-15.698	-4.19026
-15.6943	-1.1581	-15.6943	-4.5351	-15.6943	-5.19934	-15.6943	-0.97246	-15.6943	-10.2418	-15.6943	-2.15066
-15.6907	-1.79477	-15.6906	-3.00685	-15.6906	-6.08158	-15.6906	-0.08535	-15.6907	-8.5947	-15.6906	-1.64307
-15.687	-1.71961	-15.687	-0.52662	-15.687	-6.96383	-15.687	-0.12644	-15.687	-4.49236	-15.687	-1.05829
-15.6834	-1.63774	-15.6833	1.88415	-15.6833	-7.84608	-15.6833	-0.16753	-15.6834	-0.36711	-15.6833	1.2301
-15.6797	-1.73337	-15.6796	3.5153	-15.6797	-6.40927	-15.6797	0.26273	-15.6797	0.83233	-15.6797	3.66736
-15.676	-1.83068	-15.676	4.93578	-15.676	-4.97247	-15.676	0.69299	-15.676	2.00422	-15.676	3.79439
-15.6724	-1.92798	-15.6723	3.99284	-15.6723	-4.83167	-15.6723	1.12324	-15.6724	2.52789	-15.6723	3.08767
-15.6687	-2.02528	-15.6686	3.09235	-15.6687	-4.69087	-15.6687	1.5535	-15.6687	3.04547	-15.6687	2.88171
-15.665	-0.83239	-15.665	2.6678	-15.665	-5.29257	-15.665	2.02244	-15.665	2.99586	-15.665	3.19603
-15.6614	0.37264	-15.6613	2.24326	-15.6613	-5.89427	-15.6613	2.49137	-15.6614	2.9409	-15.6613	3.25415
-15.6577	1.57768	-15.6577	1.81871	-15.6577	-5.84797	-15.6577	2.03211	-15.6577	2.23774	-15.6577	1.89653
-15.6541	2.78271	-15.654	1.45641	-15.654	-5.80167	-15.654	1.57284	-15.6541	1.52848	-15.654	0.48077
-15.6504	2.44546	-15.6503	1.79158	-15.6504	-5.08121	-15.6504	0.41259	-15.6504	1.14332	-15.6504	0.12971
-15.6467	2.09368	-15.6467	2.05642	-15.6467	-4.36075	-15.6467	-0.74766	-15.6467	0.76121	-15.6467	0.1584
-15.6431	1.7419	-15.643	1.3929	-15.643	-5.8003	-15.643	-0.05151	-15.6431	1.67552	-15.643	-0.10119
-15.6394	1.39011	-15.6393	-0.79766	-15.6394	-7.23984	-15.6394	0.64464	-15.6394	2.60203	-15.6394	-0.63407
-15.6357	0.72691	-15.6357	-2.21216	-15.6357	-6.99188	-15.6357	1.0894	-15.6357	2.21863	-15.6357	-1.70785
-15.6321	0.06077	-15.632	-0.99229	-15.632	-6.74393	-15.632	1.53417	-15.6321	1.82289	-15.632	-2.85407
-15.6284	0.81829	-15.6284	0.18527	-15.6284	-5.19997	-15.6284	1.97893	-15.6284	1.42715	-15.6284	-4.14374
-15.6248	1.58921	-15.6247	-0.27195	-15.6247	-3.65601	-15.6247	2.42369	-15.6248	1.03141	-15.6247	-4.87319
-15.6211	2.53438	-15.621	-1.39476	-15.6211	-0.56198	-15.6211	1.48824	-15.6211	1.54553	-15.6211	-4.96661
-15.6174	3.4812	-15.6174	-2.45595	-15.6174	2.53205	-15.6174	0.55279	-15.6174	2.06821	-15.6174	-3.79019
-15.6138	3.71618	-15.6137	-2.82799	-15.6137	3.03409	-15.6137	-0.38266	-15.6138	2.42884	-15.6137	-1.32343
-15.6101	3.94447	-15.61	-3.0562	-15.6101	1.37612	-15.6101	-1.31811	-15.6101	2.78795	-15.6101	0.8015
-15.6064	3.86132	-15.6064	-1.67643	-15.6064	-0.76785	-15.6064	-1.13199	-15.6064	3.72774	-15.6064	0.65839
-15.6028	3.77525	-15.6027	-0.36713	-15.6027	-1.61582	-15.6027	-0.94587	-15.6028	2.08016	-15.6027	-0.73148
-15.5991	3.68918	-15.599	0.15462	-15.5991	-1.16779	-15.5991	-0.75975	-15.5991	-0.132	-15.5991	-1.44381
-15.5955	3.6031	-15.5954	0.76448	-15.5954	-0.71976	-15.5954	-0.57362	-15.5955	-2.34926	-15.5954	-0.54977
-15.5918	4.10651	-15.5917	2.35875	-15.5918	-2.55407	-15.5918	-2.88203	-15.5918	-2.93923	-15.5918	-0.02445
-15.5881	4.61547	-15.5881	3.83551	-15.5881	-4.38839	-15.5881	-5.19045	-15.5881	-0.92105	-15.5881	0.15574
-15.5845	2.75167	-15.5844	3.99974	-15.5844	-2.3347	-15.5844	-4.32751	-15.5845	-0.98513	-15.5844	0.1447
-15.5808	0.86553	-15.5807	4.00966	-15.5808	-0.28101	-15.5808	-1.60818	-15.5808	-1.06905	-15.5808	-0.0436
-15.5771	-0.48674	-15.5771	2.29696	-15.5771	1.20568	-15.5771	0.72441	-15.5771	-1.49058	-15.5771	-0.1961
-15.5735	-1.83399	-15.5734	0.74891	-15.5734	2.69237	-15.5734	1.20059	-15.5735	-1.91529	-15.5734	-0.8865
-15.5698	-1.75757	-15.5697	1.03827	-15.5698	2.88305	-15.5698	0.98063	-15.5698	-1.04357	-15.5698	-2.93021
-15.5661	-1.66776	-15.5661	1.28461	-15.5661	3.07374	-15.5661	0.76067	-15.5661	-0.15965	-15.5661	-5.725
-15.5625	-1.88334	-15.5624	1.05111	-15.5625	2.06852	-15.5625	0.21619	-15.5625	0.28664	-15.5625	-7.03041
-15.5588	-2.1018	-15.5588	0.81761	-15.5588	1.0633	-15.5588	-0.32828	-15.5588	0.72881	-15.5588	-6.62336
-15.5552	-2.32026	-15.5551	0.58411	-15.5551	0.05807	-15.5551	-1.91697	-15.5552	1.17098	-15.5551	-5.20714
-15.5515	-2.53872	-15.5514	0.26084	-15.5515	-0.94715	-15.5515	-1.64927	-15.5515	1.61316	-15.5515	-3.17003
-15.5478	-1.54114	-15.5478	-1.06307	-15.5478	-2.84337	-15.5478	-1.65229	-15.5478	1.63669	-15.5478	-1.60457
-15.5442	-0.53211	-15.5441	-2.38698	-15.5441	-4.7396	-15.5441	-1.65531	-15.5442	1.65629	-15.5441	-0.15675
-15.5405	0.47692	-15.5404	-3.71089	-15.5405	-4.47582	-15.5405	-0.49808	-15.5405	1.67588	-15.5405	0.6786
-15.5368	1.48595	-15.5368	-4.84924	-15.5368	-4.21204	-15.5368	-1.19726	-15.5368	1.69548	-15.5368	0.74758
-15.5332	0.05919	-15.5331	-3.92083	-15.5331	-3.83436	-15.5331	-2.2445	-15.5332	2.00542	-15.5331	-0.47401
-15.5295	-1.3905	-15.5295	-2.99242	-15.5295	-3.45667	-15.5295	-3.29175	-15.5295	2.31809	-15.5295	-2.01452
-15.5259	-2.84019	-15.5258	-2.064	-15.5258	-2.64699	-15.5258	-4.45502	-15.5259	3.27898	-15.5258	-2.56218
-15.5222	-4.28988	-15.5221	-1.38906	-15.5222	-0.54131	-15.5222	-5.61829	-15.5222	4.24596	-15.5222	-2.06059
-15.5185	-6.09549	-15.5185	-3.53525	-15.5185	1.69938	-15.5185	-5.77601	-15.5185	2.13395	-15.5185	-0.99381
-15.5149	-7.90444	-15.5148	-5.5576	-15.5148	1.78006	-15.5148	-5.93373	-15.5149	-0.00706	-15.5148	-0.2153
-15.5112	-7.34063	-15.5111	-6.0607	-15.5112	0.26775	-15.5112	-6.09145	-15.5112	0.87693	-15.5112	0.64978
-15.5075	-6.75449	-15.5075	-5.05136	-15.5075	0.05143	-15.5075	-6.24917	-15.5075	1.78939	-15.5075	2.08612
-15.5039	-6.5465	-15.5038	-4.87398	-15.5038	0.73624	-15.5038	-5.1282	-15.5039	2.45033	-15.5038	2.05268
-15.5002	-6.34208	-15.5002	-6.24452	-15.5002	1.42105	-15.5002	-4.00723	-15.5002	3.1089	-15.5002	-0.2584
-15.4966	-4.71399	-15.4965	-7.08377	-15.4965	0.89086	-15.4965	-2.88626	-15.4966	3.11926	-15.4965	-2.61545
-15.4929	-3.07251	-15.4928	-5.38755	-15.4929	0.36066	-15.4929	-1.76529	-15.4929	3.12352	-15.4929	-4.07089
-15.4892	-2.42462	-15.4892	-4.67532	-15.4892	0.92397	-15.4892	-3.44826	-15.4892	0.71049	-15.4892	-3.54447
-15.4856	-1.78608	-15.4855	-3.87747	-15.4855	1.48728	-15.4855	-5.13123	-15.4856	-1.72529	-15.4855	-2.01303
-15.4819	-1.85937	-15.4818	-2.12846	-15.4819	1.40259	-15.4819	-5.88599	-15.4819	-2.59456	-15.4819	-0.34238
-15.4782	-1.93937	-15.4782	-0.69768	-15.4782	1.3179	-15.4782	-6.64076	-15.4782	-0.85624	-15.4782	1.57597
-15.4746	-1.28899	-15.4745	-2.80085	-15.4745	-0.4872	-15.4745	-7.13447	-15.4746	1.32513	-15.4745	2.98278
-15.4709	-0.63174	-15.4709	-4.78584	-15.4709	-2.2923	-15.4709	-7.62818	-15.4709	3.51043	-15.4709	3.29743
-15.4673	-1.39815	-15.4672	-5.45897	-15.4672	-3.2334	-15.4672	-6.26549	-15.4673	3.42699	-15.4672	1.93855
-15.4636	-2.17796	-15.4635	-6.01979	-15.4636	-2.01449	-15.4636	-4.9028	-15.4636	0.72935	-15.4636	-0.82206
-15.4599	-3.53614	-15.4599	-5.33437	-15.4599	-0.30959	-15.4599	-3.11469	-15.4599	-1.61457	-15.4599	-3.30471
-15.4563	-4.89976	-15.4562	-4.81452	-15.4562	0.09931	-15.4562	-1.32657	-15.4563	-3.95494	-15.4562	-4.12831
-15.4526	-3.8906	-15.4525	-6.13117	-15.4526	-0.78779	-15.4526	-0.46666	-15.4526	-3.43236	-15.4526	-3.64636
-15.4489	-2.85912	-15.4489	-7.20382	-15.4489	-1.67488	-15.4489	0.39325	-15.4489	-2.88284	-15.4489	-2.8726
-15.4453	-2.11496	-15.4452	-5.571	-15.4452	-0.79359	-15.4452	1.27311	-15.4453	-1.60323	-15.4452	-2.67307
-15.4416	-1.37351	-15.4416	-4.05652	-15.4416	0.08771	-15.4416	2.15296	-15.4416	-0.31676	-15.4416	-2.75568
-15.438	-0.63206	-15.4379	-3.85374	-15.4379	1.53601	-15.4379	1.17642	-15.438	-1.19099	-15.4379	-2.29536
-15.4343	0.1094	-15.4342	-3.73383	-15.4343	2.98431	-15.4343	0.19988	-15.4343	-2.08556	-15.4343	-1.06226
-15.4306	-0.60248	-15.4306	-4.53209	-15.4306	2.7316	-15.4306	-0.4866	-15.4306	-2.14286	-15.4306	0.39013
-15.427	-1.32802	-15.4269	-5.16456	-15.4269	1.1829	-15.4269	-1.17308	-15.427	-2.19227	-15.4269	1.53996
-15.4233	-1.34174	-15.4232	-3.96075	-15.4233	-0.28481	-15.4233	-0.00317	-15.4233	-2.24168	-15.4233	2.42106
-15.4196	-1.34876	-15.4196	-2.81321	-15.4196	0.40749	-15.4196	1.16675	-15.4196	-2.2911	-15.4196	3.24893
-15.416	-2.16029	-15.4159	-2.28867	-15.4159	1.33013	-15.4159	-0.05151	-15.416	-3.49514	-15.4159	3.06395
-15.4123	-2.9794	-15.4122	-1.83524	-15.4123	0.95677	-15.4123	-1.26977	-15.4123	-4.71005	-15.4123	1.44883
-15.4087	-3.08667	-15.4086	-2.16873	-15.4086	0.15141	-15.4086	-1.67586	-15.4087	-2.89996	-15.4086	-0.08762
-15.405	-3.18725	-15.4049	-2.36886	-15.405	-0.65395	-15.405	-0.22555	-15.405	-1.06141	-15.405	0.42768
-15.4013	-4.88945	-15.4013	-1.09355	-15.4013	-1.22981	-15.4013	0.78	-15.4013	-0.5598	-15.4013	2.05963
-15.3977	-6.60671	-15.3976	0.11061	-15.3976	-1.80567	-15.3976	1.78555	-15.3977	-0.07077	-15.3976	2.74081
-15.394	-5.9512	-15.3939	0.5279	-15.394	-2.38153	-15.394	1.05073	-15.394	-0.22995	-15.394	2.48559
-15.3903	-5.27337	-15.3903	0.99184	-15.3903	-2.95739	-15.3903	0.3159	-15.3903	-0.39524	-15.3903	1.15409
-15.3867	-5.122	-15.3866	1.97165	-15.3866	-4.15519	-15.3866	0.37392	-15.3867	-0.80529	-15.3866	0.50519
-15.383	-4.97558	-15.3829	2.78532	-15.383	-5.353	-15.383	0.43193	-15.383	-1.21764	-15.383	0.36663
-15.3793	-6.25283	-15.3793	1.76306	-15.3793	-5.25481	-15.3793	0.79934	-15.3793	-1.62999	-15.3793	-0.71717
-15.3757	-7.54347	-15.3756	0.91144	-15.3757	-5.15662	-15.3757	-0.68965	-15.3757	-2.04235	-15.3757	-2.03787
-15.372	-6.00161	-15.372	1.94487	-15.372	-3.77593	-15.372	-2.85544	-15.372	-0.87468	-15.372	-1.9749
-15.3684	-4.4331	-15.3683	2.90706	-15.3683	-2.39524	-15.3683	-1.92725	-15.3684	0.30786	-15.3683	-1.65306
-15.3647	-3.57642	-15.3646	3.08246	-15.3647	-1.82454	-15.3647	1.28278	-15.3647	0.19396	-15.3647	-2.11282
-15.361	-2.72644	-15.361	3.17248	-15.361	-3.41385	-15.361	2.6364	-15.361	0.06787	-15.361	-2.25526
-15.3574	-1.66143	-15.3573	2.32004	-15.3573	-4.59732	-15.3573	2.82011	-15.3574	0.48871	-15.3573	-1.20942
-15.3537	-0.59439	-15.3536	1.4676	-15.3537	-3.62078	-15.3537	3.00381	-15.3537	0.9147	-15.3537	0.63783
-15.35	0.47265	-15.35	0.61516	-15.35	-4.64225	-15.35	3.0715	-15.35	1.66479	-15.35	2.46853
-15.3464	1.53968	-15.3463	-0.05155	-15.3464	-5.66371	-15.3464	3.13918	-15.3464	-0.17493	-15.3464	3.19893
-15.3427	2.62155	-15.3427	1.33046	-15.3427	-5.42968	-15.3427	2.99415	-15.3427	-0.63458	-15.3427	2.2433
-15.3391	3.70355	-15.339	2.54599	-15.339	-5.19564	-15.339	2.84911	-15.3391	1.51186	-15.339	0.70488
-15.3354	3.45087	-15.3353	1.92593	-15.3354	-4.96161	-15.3354	2.70408	-15.3354	2.06214	-15.3354	-0.3434
-15.3317	3.18563	-15.3317	1.40828	-15.3317	-4.72757	-15.3317	2.55905	-15.3317	2.59717	-15.3317	-1.51959
-15.3281	1.23349	-15.328	2.0194	-15.328	-5.31736	-15.328	0.83379	-15.3281	1.94635	-15.328	-2.10774
-15.3244	0.68916	-15.3243	2.55913	-15.3244	-5.90714	-15.3244	-0.89148	-15.3244	1.28437	-15.3244	-1.66441
-15.3207	1.81916	-15.3207	2.31222	-15.3207	-4.33692	-15.3207	-1.49517	-15.3207	0.70341	-15.3207	0.31644
-15.3171	2.96478	-15.317	2.05936	-15.317	-2.7667	-15.317	-0.24247	-15.3171	0.12322	-15.317	1.92913
-15.3134	2.39014	-15.3134	1.74095	-15.3134	-2.99198	-15.3134	0.12072	-15.3134	0.0562	-15.3134	1.23683
-15.3098	3.22299	-15.3097	1.58925	-15.3097	-3.21726	-15.3097	0.4839	-15.3098	1.29044	-15.3097	-0.06438
-15.3061	4.6031	-15.306	3.27291	-15.3061	-5.60254	-15.3061	0.03491	-15.3061	3.02304	-15.3061	-0.51361
-15.3024	5.98824	-15.3024	4.71833	-15.3024	-7.98783	-15.3024	-0.41409	-15.3024	4.7602	-15.3024	-0.84185
-15.2988	7.98882	-15.2987	3.5419	-15.2987	-8.47045	-15.2987	-0.04607	-15.2988	5.0929	-15.2987	-1.05558
-15.2951	8.57151	-15.295	2.43695	-15.2951	-8.95308	-15.2951	0.32195	-15.2951	4.11595	-15.2951	-0.01208
-15.2914	6.5604	-15.2914	2.11854	-15.2914	-8.7877	-15.2914	0.68996	-15.2914	2.64065	-15.2914	1.53426
-15.2878	3.10136	-15.2877	1.84185	-15.2877	-8.62233	-15.2877	1.05798	-15.2878	1.16078	-15.2877	2.06134
-15.2841	-0.0448	-15.2841	2.02396	-15.2841	-7.33645	-15.2841	2.29618	-15.2841	0.07254	-15.2841	2.30663
-15.2805	-1.76423	-15.2804	2.03914	-15.2804	-6.05057	-15.2804	3.53439	-15.2805	0.28442	-15.2804	2.54025
-15.2768	-2.9364	-15.2767	0.21918	-15.2768	-4.7647	-15.2768	3.34162	-15.2768	1.1567	-15.2768	3.09078
-15.2731	-4.10354	-15.2731	-1.65571	-15.2731	-3.47882	-15.2731	3.14885	-15.2731	0.73865	-15.2731	4.96795
-15.2695	-4.5366	-15.2694	-4.13427	-15.2694	-1.93307	-15.2694	2.40737	-15.2695	-0.53563	-15.2694	6.97399
-15.2658	-4.96276	-15.2657	-6.3026	-15.2658	-0.38732	-15.2658	3.5223	-15.2658	-1.81785	-15.2658	8.26178
-15.2621	-3.96525	-15.2621	-5.06304	-15.2621	1.15843	-15.2621	4.5212	-15.2621	-2.6139	-15.2621	8.35069
-15.2585	-2.95435	-15.2584	-3.84288	-15.2584	2.70418	-15.2584	5.52011	-15.2585	-2.10894	-15.2584	7.14208
-15.2548	-3.66372	-15.2547	-2.8357	-15.2548	2.42743	-15.2548	6.22895	-15.2548	-0.52494	-15.2548	6.53403
-15.2512	-4.38927	-15.2511	-1.90017	-15.2511	2.15068	-15.2511	6.93779	-15.2512	1.0691	-15.2511	6.52994
-15.2475	-4.49196	-15.2474	-1.75102	-15.2475	1.22593	-15.2475	5.59685	-15.2475	2.74416	-15.2475	6.47527
-15.2438	-3.16511	-15.2438	-1.65412	-15.2438	0.30118	-15.2438	4.25592	-15.2438	4.41999	-15.2438	5.27789
-15.2402	-2.32911	-15.2401	-2.13062	-15.2401	-1.12223	-15.2401	2.59108	-15.2402	3.63799	-15.2401	3.20842
-15.2365	-1.49784	-15.2364	-2.60712	-15.2365	-2.54564	-15.2365	2.78264	-15.2365	2.83287	-15.2365	1.04944
-15.2328	-0.57759	-15.2328	-3.08361	-15.2328	-2.67304	-15.2328	2.9742	-15.2328	2.10879	-15.2328	-0.84834
-15.2292	0.3435	-15.2291	-3.49885	-15.2291	-2.80045	-15.2291	1.30937	-15.2292	1.38547	-15.2291	-2.89851
-15.2255	1.50186	-15.2254	-3.24245	-15.2255	-2.87385	-15.2255	-0.49083	-15.2255	0.86471	-15.2255	-4.46096
-15.2219	2.66245	-15.2218	-2.91431	-15.2218	-2.94726	-15.2218	-2.29103	-15.2219	1.6423	-15.2218	-5.83277
-15.2182	2.31039	-15.2181	-1.79988	-15.2182	-3.66867	-15.2182	-2.04146	-15.2182	3.0803	-15.2182	-7.19851
-15.2145	1.94411	-15.2145	-0.88504	-15.2145	-4.39007	-15.2145	-1.79188	-15.2145	3.22795	-15.2145	-8.90778
-15.2109	1.07685	-15.2108	-2.157	-15.2108	-4.42857	-15.2108	0.31832	-15.2109	1.58207	-15.2108	-10.9908
-15.2072	-1.21879	-15.2071	-3.35717	-15.2072	-4.46707	-15.2072	2.42852	-15.2072	-0.08055	-15.2072	-10.8842
-15.2035	-3.43884	-15.2035	-3.7711	-15.2035	-2.50756	-15.2035	1.75413	-15.2035	0.47158	-15.2035	-8.70874
-15.1999	-4.23437	-15.1998	-4.11023	-15.1998	-0.54806	-15.1998	1.07973	-15.1999	2.34097	-15.1998	-6.43112
-15.1962	-3.6225	-15.1961	-3.63038	-15.1962	-0.35705	-15.1962	0.48269	-15.1962	3.10167	-15.1962	-4.03559
-15.1925	-1.57385	-15.1925	-3.22237	-15.1925	-2.75805	-15.1925	-0.11436	-15.1925	3.85183	-15.1925	-2.7858
-15.1889	-0.22366	-15.1888	-3.60055	-15.1889	-5.24005	-15.1889	0.2168	-15.1889	4.68302	-15.1889	-2.80843
-15.1852	1.11984	-15.1852	-4.01166	-15.1852	-5.13004	-15.1852	0.54795	-15.1852	5.51497	-15.1852	-3.13457
-15.1816	0.37232	-15.1815	-4.78311	-15.1815	-2.72588	-15.1815	1.04348	-15.1816	3.44343	-15.1815	-2.6502
-15.1779	-0.39486	-15.1778	-5.29097	-15.1779	-1.61772	-15.1779	1.539	-15.1779	1.3446	-15.1779	-0.62656
-15.1742	1.12177	-15.1742	-2.91631	-15.1742	-0.91456	-15.1742	0.48752	-15.1742	0.54221	-15.1742	2.25862
-15.1706	2.65988	-15.1705	-0.74839	-15.1705	-0.2114	-15.1705	-0.56395	-15.1706	-0.24799	-15.1705	4.28144
-15.1669	3.54546	-15.1668	-0.84056	-15.1669	0.08676	-15.1669	-2.09887	-15.1669	-0.36296	-15.1669	4.2447
-15.1632	3.00123	-15.1632	-0.93274	-15.1632	0.38492	-15.1632	-3.63378	-15.1632	-0.47159	-15.1632	3.77246
-15.1596	1.82076	-15.1595	-1.02491	-15.1596	0.68308	-15.1596	-6.21292	-15.1596	-0.58022	-15.1596	3.37292
-15.1559	0.63444	-15.1559	-1.02891	-15.1559	0.98124	-15.1559	-6.93566	-15.1559	-0.68884	-15.1559	2.57516
-15.1523	0.86253	-15.1522	-0.06977	-15.1522	0.3691	-15.1522	-6.22259	-15.1523	-1.19586	-15.1522	1.53678
-15.1486	1.10391	-15.1485	0.88937	-15.1486	-0.24304	-15.1486	-5.50952	-15.1486	-1.70661	-15.1486	1.74012
-15.1449	2.67999	-15.1449	1.8485	-15.1449	-2.15118	-15.1449	-5.60862	-15.1449	-2.13634	-15.1449	3.77264
-15.1413	4.26862	-15.1412	2.60962	-15.1412	-4.05932	-15.1412	-5.70772	-15.1413	-2.56531	-15.1412	5.31592
-15.1376	4.58186	-15.1375	1.20918	-15.1376	-4.56346	-15.1376	-6.05822	-15.1376	-3.34539	-15.1376	4.78374
-15.1339	3.45944	-15.1339	-0.19126	-15.1339	-5.06761	-15.1339	-6.40871	-15.1339	-2.83234	-15.1339	3.52549
-15.1303	1.78976	-15.1302	-1.5917	-15.1302	-4.27575	-15.1302	-4.5934	-15.1303	-2.3071	-15.1302	0.83488
-15.1266	0.11506	-15.1266	-2.91784	-15.1266	-3.48389	-15.1266	-2.7781	-15.1266	-3.0783	-15.1266	-2.06459
-15.123	-0.48447	-15.1229	-3.43343	-15.1229	-2.47687	-15.1229	-2.36959	-15.123	-2.70029	-15.1229	-3.40501
-15.1193	0.3498	-15.1192	-3.94903	-15.1193	-1.46985	-15.1193	-1.96109	-15.1193	-2.31137	-15.1193	-3.89508
-15.1156	1.73132	-15.1156	-4.46463	-15.1156	-0.46284	-15.1156	-3.09958	-15.1156	-3.21889	-15.1156	-4.09522
-15.112	3.11786	-15.1119	-4.85405	-15.1119	0.54418	-15.1119	-4.23808	-15.112	-4.13859	-15.1119	-4.09084
-15.1083	5.06794	-15.1082	-3.86809	-15.1083	1.9157	-15.1083	-3.75222	-15.1083	-4.88273	-15.1083	-3.31105
-15.1046	5.59963	-15.1046	-2.88214	-15.1046	3.28721	-15.1046	-3.26637	-15.1046	-4.32878	-15.1046	-2.4213
-15.101	4.54596	-15.1009	-1.8962	-15.1009	5.46873	-15.1009	-3.59269	-15.101	-3.84367	-15.1009	-1.07664
-15.0973	3.47752	-15.0972	-0.87811	-15.0973	5.05824	-15.0973	-3.91901	-15.0973	-3.35933	-15.0973	0.40127
-15.0937	2.51706	-15.0936	0.48993	-15.0936	3.52388	-15.0936	-4.43326	-15.0937	-1.24894	-15.0936	0.03823
-15.09	1.55762	-15.0899	1.85797	-15.09	1.98952	-15.09	-3.09112	-15.09	0.87673	-15.09	-0.92353
-15.0863	0.59818	-15.0863	3.22601	-15.0863	1.42716	-15.0863	-1.36223	-15.0863	3.65062	-15.0863	-1.51156
-15.0827	-0.36127	-15.0826	4.53388	-15.0826	0.8648	-15.0826	0.36666	-15.0827	5.13415	-15.0826	-0.83745
-15.079	-0.66819	-15.0789	5.1869	-15.079	1.57145	-15.079	2.40496	-15.079	3.89107	-15.079	0.32192
-15.0753	-0.96898	-15.0753	5.69546	-15.0753	-0.31392	-15.0753	2.58685	-15.0753	1.32604	-15.0753	1.24321
-15.0717	-1.26977	-15.0716	4.63242	-15.0716	-2.11828	-15.0716	2.76874	-15.0717	-0.60295	-15.0716	1.93591
-15.068	-1.57056	-15.0679	3.52046	-15.068	-2.62664	-15.068	2.95064	-15.068	-2.52585	-15.068	1.88883
-15.0644	-0.46991	-15.0643	1.87646	-15.0643	-2.36634	-15.0643	2.95366	-15.0644	-2.95648	-15.0643	2.61575
-15.0607	0.6439	-15.0606	0.37702	-15.0607	-2.10604	-15.0607	1.10028	-15.0607	-3.37309	-15.0607	2.97634
-15.057	-0.46679	-15.057	0.44908	-15.057	0.39526	-15.057	-1.6813	-15.057	-3.78971	-15.057	1.6864
-15.0534	-0.1747	-15.0533	0.58592	-15.0533	2.89655	-15.0533	-2.60647	-15.0534	-4.20632	-15.0533	-0.04877
-15.0497	0.30873	-15.0496	1.42663	-15.0497	4.07485	-15.0497	-1.21115	-15.0497	-3.56957	-15.0497	-2.1752
-15.046	0.79384	-15.046	2.19501	-15.046	5.25315	-15.046	0.18417	-15.046	-2.92292	-15.046	-3.84026
-15.0424	1.36792	-15.0423	2.17769	-15.0423	5.13545	-15.0423	0.88334	-15.0424	-2.27628	-15.0423	-4.44461
-15.0387	1.94283	-15.0386	2.08822	-15.0387	5.01774	-15.0387	1.58251	-15.0387	-1.62963	-15.0387	-4.77762
-15.0351	0.48233	-15.035	1.2151	-15.035	4.74911	-15.035	3.28723	-15.0351	-2.41026	-15.035	-5.56493
-15.0314	-0.99731	-15.0313	0.342	-15.0314	4.48049	-15.0314	6.84835	-15.0314	-3.2043	-15.0314	-5.44885
-15.0277	-2.38795	-15.0277	-0.53112	-15.0277	3.56386	-15.0277	9.36524	-15.0277	-3.51217	-15.0277	-4.46663
-15.0241	-3.77777	-15.024	-1.15837	-15.024	2.64723	-15.024	10.0257	-15.0241	-2.51902	-15.024	-4.77031
-15.0204	-3.86253	-15.0203	0.88224	-15.0204	0.9341	-15.0204	8.23038	-15.0204	-1.10855	-15.0204	-5.36479
-15.0167	-2.51135	-15.0167	2.68144	-15.0167	-0.77903	-15.0167	4.57861	-15.0167	-0.99073	-15.0167	-5.65686
-15.0131	-1.1468	-15.013	1.86195	-15.013	-1.84416	-15.013	1.73902	-15.0131	-2.15453	-15.013	-4.76632
-15.0094	-1.20594	-15.0093	1.09454	-15.0094	-2.90929	-15.0094	0.75583	-15.0094	-3.33025	-15.0094	-1.69357
-15.0058	-0.65558	-15.0057	0.89176	-15.0057	-3.06401	-15.0057	0.13522	-15.0058	-3.5944	-15.0057	1.52372
-15.0021	-0.09938	-15.002	0.68899	-15.0021	-3.21874	-15.0021	-0.48539	-15.0021	-2.55354	-15.0021	3.29151
-14.9984	0.36785	-14.9984	0.48621	-14.9984	-2.72546	-14.9984	-2.15023	-14.9984	-3.52621	-14.9984	4.46832
-14.9948	0.83424	-14.9947	0.47978	-14.9947	-2.23218	-14.9947	-1.95867	-14.9948	-4.5179	-14.9947	5.45603
-14.9911	0.29218	-14.991	2.60083	-14.9911	-1.9414	-14.9911	-0.7809	-14.9911	-5.29352	-14.9911	5.90086
-14.9874	-0.25935	-14.9874	4.72188	-14.9874	-1.65063	-14.9874	-1.45952	-14.9874	-6.06711	-14.9874	4.20055
-14.9838	-0.81087	-14.9837	6.84293	-14.9837	-2.00785	-14.9837	-2.52489	-14.9838	-5.4092	-14.9837	1.04737
-14.9801	-1.3624	-14.98	8.69968	-14.9801	-2.36507	-14.9801	-3.59027	-14.9801	-3.4414	-14.9801	-1.74588
-14.9764	-1.32675	-14.9764	7.69473	-14.9764	-2.3271	-14.9764	-3.18962	-14.9764	-2.02735	-14.9764	-3.06261
-14.9728	-1.28558	-14.9727	6.68979	-14.9728	-2.28913	-14.9728	-2.78897	-14.9728	-0.61862	-14.9728	-3.20707
-14.9691	-1.24442	-14.9691	5.68485	-14.9691	-0.95517	-14.9691	-1.46012	-14.9691	-0.42531	-14.9691	-3.12084
-14.9655	-1.20325	-14.9654	4.78275	-14.9654	0.3788	-14.9654	-0.13128	-14.9655	-0.24341	-14.9654	-3.22378
-14.9618	0.46923	-14.9617	4.99335	-14.9618	0.07927	-14.9618	-0.36877	-14.9618	-0.42614	-14.9618	-3.26469
-14.9581	2.15702	-14.9581	5.20394	-14.9581	-0.22026	-14.9581	-0.60625	-14.9581	-0.6123	-14.9581	-3.3165
-14.9545	2.36181	-14.9544	5.41454	-14.9544	0.77621	-14.9544	-0.84374	-14.9545	-0.79845	-14.9544	-3.21234
-14.9508	1.12898	-14.9507	5.48514	-14.9508	1.77268	-14.9508	-1.08123	-14.9508	-0.98461	-14.9508	-2.13496
-14.9471	-0.31002	-14.9471	4.04225	-14.9471	2.85774	-14.9471	-0.01827	-14.9471	-0.04987	-14.9471	-1.4944
-14.9435	-0.32713	-14.9434	2.59936	-14.9434	3.94281	-14.9434	1.04469	-14.9435	0.89539	-14.9434	-2.30095
-14.9398	0.20302	-14.9397	1.15646	-14.9398	2.86787	-14.9398	1.60487	-14.9398	2.00271	-14.9398	-2.57761
-14.9362	0.73817	-14.9361	-0.20768	-14.9361	1.79293	-14.9361	0.30865	-14.9362	1.81509	-14.9361	-2.74276
-14.9325	0.82842	-14.9324	-0.72105	-14.9325	1.44699	-14.9325	-1.0069	-14.9325	-0.1268	-14.9325	-2.47482
-14.9288	0.9145	-14.9288	-1.23441	-14.9288	1.10105	-14.9288	-2.32246	-14.9288	-0.78861	-14.9288	-1.62312
-14.9252	1.00057	-14.9251	-1.74777	-14.9251	0.10712	-14.9251	-2.70981	-14.9252	0.77654	-14.9251	-0.39188
-14.9215	1.08664	-14.9214	-2.10192	-14.9215	-0.88682	-14.9215	-3.09716	-14.9215	2.36249	-14.9215	0.50587
-14.9178	0.14388	-14.9178	-0.73723	-14.9178	-1.82001	-14.9178	-3.75524	-14.9178	2.33715	-14.9178	0.96512
-14.9142	-0.80855	-14.9141	0.62746	-14.9141	-2.7532	-14.9141	-2.55692	-14.9142	2.29668	-14.9141	1.19624
-14.9105	-1.76098	-14.9104	1.99214	-14.9105	-3.03839	-14.9105	-0.4304	-14.9105	1.77004	-14.9105	0.23325
-14.9069	-2.7134	-14.9068	3.3811	-14.9068	-3.32357	-14.9068	-0.16028	-14.9069	-0.05762	-14.9068	-1.30477
-14.9032	-3.22092	-14.9031	5.0318	-14.9032	-4.76976	-14.9032	-1.63054	-14.9032	-1.30324	-14.9032	-1.52818
-14.8995	-3.72427	-14.8995	6.53686	-14.8995	-6.21595	-14.8995	-3.10079	-14.8995	-1.24683	-14.8995	-0.42359
-14.8959	-3.69373	-14.8958	6.47151	-14.8958	-5.50214	-14.8958	-2.52127	-14.8959	-0.69207	-14.8958	0.65372
-14.8922	-2.23448	-14.8921	6.27033	-14.8922	-4.78832	-14.8922	-1.94175	-14.8922	-0.13276	-14.8922	0.96788
-14.8885	-0.98062	-14.8885	4.60511	-14.8885	-3.88635	-14.8885	-2.77386	-14.8885	0.34553	-14.8885	0.04234
-14.8849	-1.1525	-14.8848	3.08562	-14.8848	-2.98439	-14.8848	-3.60598	-14.8849	0.82306	-14.8848	-0.76917
-14.8812	-1.87163	-14.8811	3.13645	-14.8812	-3.37842	-14.8812	-2.8911	-14.8812	-0.77914	-14.8812	-0.86191
-14.8776	-2.59577	-14.8775	3.15084	-14.8775	-3.77245	-14.8775	-2.17622	-14.8776	-2.40087	-14.8775	-0.37761
-14.8739	-3.76482	-14.8738	2.77266	-14.8739	-5.46248	-14.8739	-1.59669	-14.8739	-2.95572	-14.8739	-0.16861
-14.8702	-4.93805	-14.8702	2.39448	-14.8702	-7.15251	-14.8702	-1.01717	-14.8702	-2.20409	-14.8702	0.9748
-14.8666	-3.73844	-14.8665	2.0163	-14.8665	-8.27554	-14.8665	-0.43765	-14.8666	-1.00815	-14.8665	2.30702
-14.8629	-2.51657	-14.8628	1.66129	-14.8629	-6.80657	-14.8629	0.14187	-14.8629	0.19185	-14.8629	2.75354
-14.8592	-2.50891	-14.8592	1.55571	-14.8592	-4.11332	-14.8592	1.49489	-14.8592	-0.441	-14.8592	2.84854
-14.8556	-2.51265	-14.8555	1.45014	-14.8555	-3.58007	-14.8555	2.84791	-14.8556	-3.25181	-14.8555	2.41596
-14.8519	-1.0927	-14.8518	1.34456	-14.8519	-3.82982	-14.8519	2.65393	-14.8519	-5.43468	-14.8519	1.78854
-14.8483	0.34062	-14.8482	1.29068	-14.8482	-4.07957	-14.8482	2.45995	-14.8483	-5.4507	-14.8482	0.94815
-14.8446	-0.30229	-14.8445	1.79287	-14.8446	-3.51932	-14.8446	1.35711	-14.8446	-4.54162	-14.8446	-0.58843
-14.8409	-0.96469	-14.8409	2.29506	-14.8409	-2.95907	-14.8409	0.25427	-14.8409	-3.62405	-14.8409	-2.1248
-14.8373	-0.20338	-14.8372	2.79726	-14.8372	-1.10282	-14.8372	0.07962	-14.8373	-4.7322	-14.8372	-2.35545
-14.8336	0.57128	-14.8335	3.17087	-14.8336	0.75343	-14.8336	-0.09502	-14.8336	-5.85935	-14.8336	-2.37321
-14.8299	1.35707	-14.8299	2.16258	-14.8299	2.38102	-14.8299	-0.0086	-14.8299	-4.92703	-14.8299	-3.28752
-14.8263	2.14296	-14.8262	1.30041	-14.8262	4.00862	-14.8262	0.07781	-14.8263	-3.97538	-14.8262	-4.84817
-14.8226	1.50516	-14.8225	2.00817	-14.8226	5.63621	-14.8226	0.9764	-14.8226	-4.32019	-14.8226	-7.18799
-14.819	0.85399	-14.8189	2.59869	-14.8189	7.26381	-14.8189	1.87499	-14.819	-4.67716	-14.8189	-8.41024
-14.8153	1.00365	-14.8152	1.93003	-14.8153	7.2039	-14.8153	1.57465	-14.8153	-3.67016	-14.8153	-7.68145
-14.8116	1.16083	-14.8116	1.26137	-14.8116	7.144	-14.8116	-0.58208	-14.8116	-2.65035	-14.8116	-7.66945
-14.808	-0.10569	-14.8079	0.59271	-14.8079	6.43609	-14.8079	-1.69459	-14.808	-2.927	-14.8079	-8.90585
-14.8043	-1.38557	-14.8042	-0.05638	-14.8043	5.72818	-14.8043	-2.8071	-14.8043	-3.21582	-14.8043	-9.78617
-14.8006	-1.31034	-14.8006	-0.49545	-14.8006	2.69152	-14.8006	-4.05256	-14.8006	-3.29869	-14.8006	-9.55997
-14.797	-1.2224	-14.7969	-1.00767	-14.7969	-0.34513	-14.7969	-5.29801	-14.797	-3.37962	-14.7969	-8.8711
-14.7933	-1.13445	-14.7932	-2.30477	-14.7933	-1.22179	-14.7933	-6.54347	-14.7933	-2.81233	-14.7933	-7.90822
-14.7896	-1.04651	-14.7896	-3.39604	-14.7896	-2.09845	-14.7896	-7.78892	-14.7896	-2.23896	-14.7896	-6.86628
-14.786	-0.54332	-14.7859	-2.27993	-14.786	-2.4756	-14.786	-8.00949	-14.786	-1.78712	-14.786	-6.16542
-14.7823	-0.03623	-14.7822	-1.01741	-14.7823	-2.85276	-14.7823	-8.23006	-14.7823	-1.33643	-14.7823	-5.88901
-14.7787	0.47086	-14.7786	1.81475	-14.7786	-1.93392	-14.7786	-6.28483	-14.7787	-2.1822	-14.7786	-5.84114
-14.775	0.97795	-14.7749	4.55423	-14.775	-1.01507	-14.775	-4.3396	-14.775	-3.04013	-14.775	-5.69701
-14.7713	0.45433	-14.7713	6.30045	-14.7713	-1.44707	-14.7713	-3.0035	-14.7713	-3.76977	-14.7713	-5.38317
-14.7677	-0.07895	-14.7676	7.80248	-14.7676	-1.87907	-14.7676	-1.6674	-14.7677	-4.49821	-14.7676	-5.42513
-14.764	0.81147	-14.7639	6.68861	-14.764	-2.31107	-14.764	-0.44732	-14.764	-3.06587	-14.764	-5.56696
-14.7603	1.71524	-14.7603	5.58848	-14.7603	-2.74307	-14.7603	0.77275	-14.7603	-1.61326	-14.7603	-4.86779
-14.7567	0.18686	-14.7566	4.63549	-14.7567	-2.90507	-14.7567	2.16686	-14.7567	0.16346	-14.7567	-3.17116
-14.753	-1.36434	-14.7529	3.6825	-14.753	-3.06707	-14.753	1.70458	-14.753	1.94323	-14.753	-1.26979
-14.7494	-2.91554	-14.7493	2.7295	-14.7493	-2.79707	-14.7493	0.73952	-14.7494	2.42653	-14.7493	-0.15193
-14.7457	-4.46675	-14.7456	1.89548	-14.7457	-1.23107	-14.7457	-0.22555	-14.7457	2.89767	-14.7457	0.20283
-14.742	-4.55346	-14.742	2.33455	-14.742	0.60113	-14.742	-0.95705	-14.742	2.92653	-14.742	0.29412
-14.7384	-4.62644	-14.7383	2.70026	-14.7383	0.27334	-14.7383	-1.68855	-14.7384	2.95124	-14.7383	0.13462
-14.7347	-3.27571	-14.7346	2.28131	-14.7347	-0.91846	-14.7347	-1.49185	-14.7347	1.67948	-14.7347	-0.27738
-14.731	-1.91162	-14.731	1.98159	-14.731	-2.11026	-14.731	-1.29515	-14.731	0.39556	-14.731	-0.83029
-14.7274	-1.17041	-14.7273	2.95692	-14.7273	-2.28956	-14.7273	0.13915	-14.7274	0.08399	-14.7273	-1.52922
-14.7237	-0.43504	-14.7236	3.78545	-14.7237	-2.46885	-14.7237	1.57344	-14.7237	-0.21846	-14.7237	-1.68479
-14.7201	-1.12337	-14.72	3.04473	-14.72	-1.35215	-14.72	0.95797	-14.7201	0.77556	-14.72	-2.04014
-14.7164	-1.82506	-14.7163	2.25468	-14.7164	-0.23545	-14.7164	0.34249	-14.7164	1.78173	-14.7164	-2.03806
-14.7127	-1.09563	-14.7127	0.93748	-14.7127	-1.1429	-14.7127	0.31198	-14.7127	3.02424	-14.7127	-1.25845
-14.7091	-0.35278	-14.709	-0.45318	-14.709	-2.05035	-14.709	2.13786	-14.7091	4.26897	-14.709	-0.17372
-14.7054	-1.03363	-14.7053	-2.62842	-14.7054	-2.30981	-14.7054	3.73169	-14.7054	3.35293	-14.7054	1.28654
-14.7017	-1.72783	-14.7017	-4.6368	-14.7017	-2.56926	-14.7017	2.23152	-14.7017	2.41661	-14.7017	2.55729
-14.6981	-1.05765	-14.698	-4.8636	-14.698	-1.80271	-14.698	-0.98968	-14.6981	1.02113	-14.698	1.5174
-14.6944	-0.37467	-14.6943	-4.94339	-14.6944	-1.03617	-14.6944	-4.21088	-14.6944	-0.37866	-14.6944	-0.59642
-14.6908	0.30831	-14.6907	-3.45413	-14.6907	-1.56562	-14.6907	-4.84086	-14.6908	-1.77845	-14.6907	-1.1632
-14.6871	0.99128	-14.687	-1.97536	-14.6871	-2.09507	-14.6871	-5.47084	-14.6871	-3.17823	-14.6871	-0.82635
-14.6834	0.14025	-14.6834	-0.60843	-14.6834	-1.77065	-14.6834	-5.29348	-14.6834	-2.2957	-14.6834	-0.98296
-14.6798	-0.72516	-14.6797	0.61139	-14.6797	-1.44623	-14.6797	-5.11612	-14.6798	-1.39176	-14.6797	-0.14751
-14.6761	-1.59058	-14.676	0.26226	-14.6761	-0.47381	-14.6761	-4.93876	-14.6761	-2.6486	-14.6761	0.72296
-14.6724	-2.456	-14.6724	-0.2095	-14.6724	0.49862	-14.6724	-4.7614	-14.6724	-3.9257	-14.6724	1.05268
-14.6688	-3.82565	-14.6687	-1.98868	-14.6687	-0.37846	-14.6687	-4.06192	-14.6688	-3.5417	-14.6687	0.97214
-14.6651	-5.20002	-14.665	-3.76785	-14.6651	-1.25554	-14.6651	-3.36245	-14.6651	-3.14213	-14.6651	-0.1465
-14.6615	-5.15069	-14.6614	-5.54703	-14.6614	-2.13262	-14.6614	-3.59118	-14.6615	-3.39079	-14.6614	-1.05338
-14.6578	-5.088	-14.6577	-7.17897	-14.6578	-3.0097	-14.6578	-3.8199	-14.6578	-3.64553	-14.6578	-0.66876
-14.6541	-4.7213	-14.6541	-7.24209	-14.6541	-3.06412	-14.6541	-2.29375	-14.6541	-4.64979	-14.6541	1.03378
-14.6505	-4.35174	-14.6504	-7.30521	-14.6504	-3.11854	-14.6504	-0.7676	-14.6505	-5.66108	-14.6504	3.58314
-14.6468	-3.98219	-14.6467	-7.36834	-14.6468	-3.17296	-14.6468	-0.8658	-14.6468	-5.3759	-14.6468	4.39201
-14.6431	-3.61263	-14.6431	-7.31481	-14.6431	-3.22739	-14.6431	-2.8204	-14.6431	-5.07856	-14.6431	3.28295
-14.6395	-5.49728	-14.6394	-6.01939	-14.6394	-2.74181	-14.6394	-3.34402	-14.6395	-5.22688	-14.6394	1.73739
-14.6358	-7.40307	-14.6357	-4.72397	-14.6358	-2.25623	-14.6358	-2.01124	-14.6358	-5.37939	-14.6358	0.35864
-14.6322	-6.93601	-14.6321	-3.42855	-14.6321	-1.77065	-14.6321	0.75251	-14.6322	-5.53189	-14.6321	-0.76381
-14.6285	-6.4467	-14.6284	-2.30495	-14.6285	-1.28507	-14.6285	1.65986	-14.6285	-5.68439	-14.6285	-1.27262
-14.6248	-6.5747	-14.6247	-3.00936	-14.6248	-0.70826	-14.6248	0.41259	-14.6248	-4.98313	-14.6248	-1.65515
-14.6212	-6.70849	-14.6211	-3.71377	-14.6211	-0.13145	-14.6211	-0.83468	-14.6212	-4.27387	-14.6211	-2.69505
-14.6175	-6.84227	-14.6174	-4.41818	-14.6175	0.44535	-14.6175	-1.26977	-14.6175	-3.5646	-14.6175	-3.85331
-14.6138	-6.97606	-14.6138	-5.07034	-14.6138	1.02216	-14.6138	-1.70486	-14.6138	-2.85534	-14.6138	-2.9311
-14.6102	-7.40646	-14.6101	-5.16698	-14.6101	1.05897	-14.6101	-1.01838	-14.6102	-3.11842	-14.6101	-0.61811
-14.6065	-7.83964	-14.6064	-5.26362	-14.6065	1.09578	-14.6065	-0.3319	-14.6065	-3.39063	-14.6065	0.80692
-14.6028	-6.8491	-14.6028	-5.36026	-14.6028	1.13259	-14.6028	-0.65097	-14.6028	-3.66283	-14.6028	2.21708
-14.5992	-4.4215	-14.5991	-5.36616	-14.5992	1.1694	-14.5992	-2.82644	-14.5992	-3.93504	-14.5992	3.76128
-14.5955	-2.81106	-14.5954	-4.40814	-14.5955	1.5918	-14.5955	-3.41623	-14.5955	-3.50499	-14.5955	4.46334
-14.5919	-3.58125	-14.5918	-3.31782	-14.5918	2.0142	-14.5918	-2.14963	-14.5919	-3.06835	-14.5918	3.57519
-14.5882	-5.70843	-14.5881	-0.8225	-14.5882	3.65161	-14.5882	-1.11507	-14.5882	-2.63172	-14.5882	1.63376
-14.5845	-5.47526	-14.5845	1.62357	-14.5845	3.12901	-14.5845	-0.08051	-14.5845	-2.19508	-14.5845	0.48712
-14.5809	-4.38934	-14.5808	3.30061	-14.5808	1.33741	-14.5808	0.95404	-14.5809	-2.1906	-14.5808	0.02606
-14.5772	-3.29564	-14.5771	2.25606	-14.5772	-0.45419	-14.5772	1.9886	-14.5772	-2.19018	-14.5772	0.29084
-14.5735	-3.47735	-14.5735	0.06797	-14.5735	-2.38079	-14.5735	2.90713	-14.5735	-3.48622	-14.5735	0.13818
-14.5699	-3.67102	-14.5698	-1.91915	-14.5699	-4.30739	-14.5699	3.82566	-14.5699	-4.79443	-14.5699	0.22549
-14.5662	-3.65984	-14.5661	-1.77447	-14.5662	-3.72646	-14.5662	3.6202	-14.5662	-6.53647	-14.5662	0.76821
-14.5626	-3.64674	-14.5625	-1.48191	-14.5625	-3.14554	-14.5625	1.55834	-14.5626	-8.28259	-14.5625	1.95704
-14.5589	-5.05736	-14.5588	0.37883	-14.5589	-2.56462	-14.5589	-1.19967	-14.5589	-6.13928	-14.5589	4.48562
-14.5552	-6.48132	-14.5552	2.09934	-14.5552	-1.9837	-14.5552	-0.86368	-14.5552	-3.95951	-14.5552	5.28239
-14.5516	-6.54089	-14.5515	2.3334	-14.5515	-2.80678	-14.5515	0.67123	-14.5516	-2.29293	-14.5515	4.28803
-14.5479	-6.58767	-14.5478	2.41948	-14.5479	-3.62985	-14.5479	2.20614	-14.5479	-0.63117	-14.5479	3.92255
-14.5442	-6.63445	-14.5442	0.93748	-14.5442	-2.29293	-14.5442	1.26586	-14.5442	-1.13019	-14.5442	4.55815
-14.5406	-6.68123	-14.5405	-0.50905	-14.5405	-0.95601	-14.5405	0.32557	-14.5406	-1.64946	-14.5405	3.97283
-14.5369	-5.1115	-14.5368	-1.57991	-14.5369	-0.02999	-14.5369	-1.68794	-14.5369	-2.12147	-14.5369	2.59967
-14.5333	-3.52661	-14.5332	-2.57673	-14.5332	0.89602	-14.5332	-1.84506	-14.5333	-2.59304	-14.5332	3.02578
-14.5296	-1.94173	-14.5295	-2.78956	-14.5296	-1.20196	-14.5296	-0.2618	-14.5296	-3.0646	-14.5296	3.08794
-14.5259	-0.35685	-14.5259	-3.02245	-14.5259	-3.29995	-14.5259	1.32145	-14.5259	-3.53617	-14.5259	0.43087
-14.5223	-1.916	-14.5222	-3.46767	-14.5222	-3.06243	-14.5222	1.39639	-14.5223	-4.00773	-14.5222	-3.59399
-14.5186	-3.50463	-14.5185	-3.91288	-14.5186	-2.82492	-14.5186	1.47132	-14.5186	-4.4793	-14.5186	-7.29512
-14.5149	-3.66954	-14.5149	-4.35809	-14.5149	-1.2914	-14.5149	2.35843	-14.5149	-4.95087	-14.5149	-8.9304
-14.5113	-3.8211	-14.5112	-4.81913	-14.5112	0.24212	-14.5112	3.24553	-14.5113	-5.42243	-14.5112	-8.37704
-14.5076	-3.50597	-14.5075	-5.44757	-14.5076	0.49566	-14.5076	4.22419	-14.5076	-6.50256	-14.5076	-6.75186
-14.504	-3.18647	-14.5039	-6.06056	-14.5039	0.74921	-14.5039	3.34645	-14.504	-7.5884	-14.5039	-4.00373
-14.5003	-1.44325	-14.5002	-6.51025	-14.5003	0.78676	-14.5003	1.54051	-14.5003	-7.32374	-14.5003	-1.44402
-14.4966	0.31331	-14.4966	-6.82242	-14.4966	2.12031	-14.4966	1.59097	-14.4966	-5.74995	-14.4966	-0.74665
-14.493	0.34955	-14.4929	-5.43393	-14.4929	3.11635	-14.4929	2.26023	-14.493	-5.89264	-14.4929	-0.816
-14.4893	0.36966	-14.4892	-1.49751	-14.4893	1.9524	-14.4893	2.92949	-14.4893	-7.34801	-14.4893	-1.11588
-14.4856	0.38978	-14.4856	1.75305	-14.4856	-0.07556	-14.4856	2.78657	-14.4856	-7.14091	-14.4856	-1.50559
-14.482	0.40989	-14.4819	4.68668	-14.4819	-2.10351	-14.4819	2.64365	-14.482	-4.75733	-14.4819	-1.04813
-14.4783	1.24568	-14.4782	4.27275	-14.4783	-2.73337	-14.4783	4.39581	-14.4783	-1.51618	-14.4783	-0.35205
-14.4747	2.08911	-14.4746	3.71035	-14.4746	-3.36323	-14.4746	6.14797	-14.4747	0.43633	-14.4746	-0.23531
-14.471	2.84356	-14.4709	1.58036	-14.471	-2.69709	-14.471	3.80058	-14.471	0.2159	-14.471	-1.19886
-14.4673	3.59718	-14.4672	-0.38873	-14.4673	-2.03095	-14.4673	-0.40321	-14.4673	-0.02479	-14.4673	-2.0127
-14.4637	3.52029	-14.4636	-0.65966	-14.4636	-2.37731	-14.4636	-3.6788	-14.4637	-0.19794	-14.4636	-3.08102
-14.46	2.0119	-14.4599	-0.93059	-14.46	-2.72367	-14.46	-5.09799	-14.46	-0.37047	-14.46	-5.36155
-14.4563	0.57915	-14.4563	-1.20151	-14.4563	-3.63703	-14.4563	-4.27403	-14.4563	-1.19123	-14.4563	-6.63294
-14.4527	0.57095	-14.4526	-1.50776	-14.4526	-4.55039	-14.4526	-3.45007	-14.4527	-2.01807	-14.4526	-6.33758
-14.449	1.2824	-14.4489	-2.18647	-14.449	-3.58566	-14.449	-2.90167	-14.449	-1.91306	-14.449	-6.32361
-14.4454	3.42418	-14.4453	-2.79085	-14.4453	-1.32494	-14.4453	-2.35327	-14.4454	-1.79932	-14.4453	-6.77875
-14.4417	6.05388	-14.4416	-2.61154	-14.4417	-1.52122	-14.4417	-2.73308	-14.4417	-1.68559	-14.4417	-6.35489
-14.438	6.31515	-14.4379	-2.3021	-14.438	-3.87749	-14.438	-3.11287	-14.438	-1.57185	-14.438	-5.03377
-14.4344	5.42708	-14.4343	-0.62124	-14.4343	-4.73527	-14.4343	-3.53135	-14.4344	-0.32369	-14.4343	-3.76268
-14.4307	2.15558	-14.4306	0.91087	-14.4307	-4.29705	-14.4307	-3.94983	-14.4307	0.9351	-14.4307	-3.53615
-14.427	-1.82035	-14.427	0.87567	-14.427	-3.42683	-14.427	-2.8213	-14.427	0.03308	-14.427	-3.42529
-14.4234	-2.48065	-14.4233	0.86063	-14.4233	-2.5566	-14.4233	-1.69278	-14.4234	-0.88918	-14.4233	-2.69127
-14.4197	-1.56376	-14.4196	1.05782	-14.4197	-1.36829	-14.4197	-1.91788	-14.4197	0.55869	-14.4197	-2.17522
-14.4161	-0.63239	-14.416	1.18058	-14.416	-0.17997	-14.416	-2.14298	-14.4161	2.02877	-14.416	-1.40368
-14.4124	0.50662	-14.4123	0.51974	-14.4124	1.00835	-14.4124	-0.82108	-14.4124	2.8506	-14.4124	-1.12533
-14.4087	1.64756	-14.4086	-0.04337	-14.4087	2.19666	-14.4087	0.50082	-14.4087	3.66637	-14.4087	-2.51507
-14.4051	2.69953	-14.405	0.42195	-14.405	0.98198	-14.405	1.3006	-14.4051	3.17214	-14.405	-3.35785
-14.4014	3.75066	-14.4013	0.73832	-14.4014	-0.2327	-14.4014	2.10039	-14.4014	2.66565	-14.4014	-2.23796
-14.3977	3.37807	-14.3977	-0.51242	-14.3977	-1.44739	-14.3977	1.97198	-14.3977	2.15915	-14.3977	-0.09057
-14.3941	2.99214	-14.394	-1.67002	-14.394	-2.66207	-14.394	1.84356	-14.3941	1.65265	-14.394	1.1923
-14.3904	2.9487	-14.3903	-1.84821	-14.3904	-2.99704	-14.3904	-0.74585	-14.3904	1.08159	-14.3904	1.11558
-14.3867	2.90847	-14.3867	-2.02641	-14.3867	-3.33201	-14.3867	-3.33526	-14.3867	0.50991	-14.3867	0.37511
-14.3831	2.86824	-14.383	-2.20461	-14.3831	-3.66698	-14.3831	-4.06827	-14.3831	-2.22256	-14.3831	-0.51389
-14.3794	2.82801	-14.3793	-2.2104	-14.3794	-4.00195	-14.3794	-4.80128	-14.3794	-4.97528	-14.3794	-0.16408
-14.3758	0.50389	-14.3757	-0.40441	-14.3757	-3.20292	-14.3757	-3.71657	-14.3758	-6.26945	-14.3757	-0.20495
-14.3721	-1.84163	-14.372	1.327	-14.3721	-2.40388	-14.3721	-2.63186	-14.3721	-7.54996	-14.3721	-1.83354
-14.3684	0.08403	-14.3684	2.27497	-14.3684	-2.90085	-14.3684	-2.47534	-14.3684	-7.53399	-14.3684	-3.68855
-14.3648	2.0497	-14.3647	3.10326	-14.3647	-3.39782	-14.3647	-2.31883	-14.3648	-7.50588	-14.3647	-4.42038
-14.3611	3.68539	-14.361	2.6748	-14.3611	-4.62464	-14.3611	-1.91093	-14.3611	-6.80251	-14.3611	-3.97771
-14.3574	5.31798	-14.3574	2.09088	-14.3574	-5.85145	-14.3574	-1.50303	-14.3574	-6.09282	-14.3574	-3.39104
-14.3538	4.57771	-14.3537	-0.27441	-14.3538	-5.78226	-14.3538	-1.09513	-14.3538	-5.38313	-14.3538	-3.56774
-14.3501	3.8152	-14.35	-4.14894	-14.3501	-5.71307	-14.3501	-0.68723	-14.3501	-4.67344	-14.3501	-3.37281
-14.3465	2.07389	-14.3464	-7.27028	-14.3464	-4.96889	-14.3464	-1.32355	-14.3465	-3.34251	-14.3464	-1.87443
-14.3428	0.32341	-14.3427	-8.62577	-14.3428	-4.2247	-14.3428	-1.95988	-14.3428	-2.00577	-14.3428	0.35949
-14.3391	-0.00335	-14.3391	-7.64335	-14.3391	-3.48051	-14.3391	-0.7398	-14.3391	-0.66903	-14.3391	1.89694
-14.3355	-0.31677	-14.3354	-4.09892	-14.3354	-2.73632	-14.3354	0.48027	-14.3355	0.66771	-14.3354	1.18877
-14.3318	-0.55418	-14.3317	-1.31861	-14.3318	-1.87064	-14.3318	0.64645	-14.3318	1.94959	-14.3318	0.40808
-14.3281	-0.79089	-14.3281	-1.14312	-14.3281	-1.00495	-14.3281	0.81264	-14.3281	3.23095	-14.3281	0.70016
-14.3245	-1.02759	-14.3244	-0.90236	-14.3244	0.99474	-14.3244	1.90702	-14.3245	4.51232	-14.3244	1.34289
-14.3208	-1.26429	-14.3207	-0.60242	-14.3208	2.99443	-14.3208	3.0014	-14.3208	5.79368	-14.3208	1.72909
-14.3172	-0.01795	-14.3171	0.31761	-14.3171	3.96812	-14.3171	4.84994	-14.3172	4.23898	-14.3171	1.31033
-14.3135	1.24229	-14.3134	1.0881	-14.3135	2.3498	-14.3135	6.69848	-14.3135	2.65772	-14.3135	0.38671
-14.3098	1.07879	-14.3097	0.29208	-14.3098	1.46049	-14.3098	6.69063	-14.3098	3.23728	-14.3098	-0.74876
-14.3062	0.90197	-14.3061	-0.46187	-14.3061	1.86718	-14.3061	6.68277	-14.3062	3.83706	-14.3061	-1.57066
-14.3025	-0.0757	-14.3024	-0.77525	-14.3025	1.18121	-14.3025	4.40276	-14.3025	3.12011	-14.3025	-1.75013
-14.2988	-1.06088	-14.2988	-0.95458	-14.2988	0.49524	-14.2988	2.12275	-14.2988	2.39082	-14.2988	-1.77856
-14.2952	-2.04605	-14.2951	0.26934	-14.2951	-0.10973	-14.2951	1.69914	-14.2952	1.66153	-14.2951	-3.2909
-14.2915	-3.03122	-14.2914	1.39502	-14.2915	-0.7147	-14.2915	1.27553	-14.2915	0.93225	-14.2915	-4.48633
-14.2879	-2.32571	-14.2878	1.24325	-14.2878	-0.91467	-14.2878	2.3409	-14.2879	1.31038	-14.2878	-3.44802
-14.2842	-1.60438	-14.2841	-1.51908	-14.2842	-1.11463	-14.2842	3.40628	-14.2842	1.69887	-14.2842	-2.46015
-14.2805	-2.30677	-14.2804	-4.03181	-14.2805	-1.3146	-14.2805	4.47165	-14.2805	2.08737	-14.2805	-1.9896
-14.2769	-3.02249	-14.2768	-3.85428	-14.2768	-1.51457	-14.2768	5.53703	-14.2769	2.47587	-14.2768	-1.88179
-14.2732	-3.8082	-14.2731	-2.84264	-14.2732	-2.21119	-14.2732	5.62223	-14.2732	2.22921	-14.2732	-2.20447
-14.2695	-4.59456	-14.2695	-1.8903	-14.2695	-2.90781	-14.2695	5.70744	-14.2695	1.9766	-14.2695	-2.12321
-14.2659	-3.00804	-14.2658	-1.55793	-14.2658	-2.30844	-14.2658	4.86444	-14.2659	1.72399	-14.2658	-1.51268
-14.2622	-1.39929	-14.2621	-1.24585	-14.2622	-1.70906	-14.2622	4.02145	-14.2622	1.47138	-14.2622	-1.03604
-14.2586	-2.04479	-14.2585	-1.14586	-14.2585	-2.72968	-14.2585	5.82769	-14.2586	1.86702	-14.2585	-0.73485
-14.2549	-2.7114	-14.2548	-1.1958	-14.2549	-3.7503	-14.2549	7.63393	-14.2549	2.26872	-14.2549	-1.35123
-14.2512	-3.378	-14.2511	-2.81187	-14.2512	-4.77092	-14.2512	8.08655	-14.2512	2.23826	-14.2512	-2.14091
-14.2476	-4.04461	-14.2475	-4.39903	-14.2475	-5.79154	-14.2475	5.44517	-14.2476	0.90727	-14.2475	-1.89567
-14.2439	-5.06715	-14.2438	-5.68439	-14.2439	-5.57438	-14.2439	1.51785	-14.2439	0.89439	-14.2439	-1.45134
-14.2402	-6.09302	-14.2402	-6.81973	-14.2402	-5.35722	-14.2402	-2.40947	-14.2402	3.05478	-14.2402	-2.67913
-14.2366	-7.11889	-14.2365	-6.38904	-14.2365	-3.84406	-14.2365	-5.17655	-14.2366	5.15437	-14.2365	-4.04411
-14.2329	-8.14476	-14.2328	-5.83328	-14.2329	-2.3309	-14.2329	-4.84962	-14.2329	5.09238	-14.2329	-3.65568
-14.2293	-6.53079	-14.2292	-3.97254	-14.2292	-0.95274	-14.2292	-4.65806	-14.2293	3.01141	-14.2292	-3.11371
-14.2256	-4.89211	-14.2255	-2.1118	-14.2256	0.42542	-14.2256	-4.4665	-14.2256	0.91173	-14.2256	-2.27391
-14.2219	-3.25343	-14.2218	-0.25107	-14.2219	-0.35642	-14.2219	-5.00976	-14.2219	0.83781	-14.2219	-0.48307
-14.2183	-1.61475	-14.2182	1.44159	-14.2182	-1.13826	-14.2182	-5.55302	-14.2183	0.78286	-14.2182	0.21974
-14.2146	-1.18662	-14.2145	1.38182	-14.2146	-0.49733	-14.2146	-3.64768	-14.2146	1.76865	-14.2146	-1.32829
-14.2109	-0.76982	-14.2109	1.32205	-14.2109	0.14361	-14.2109	-1.74233	-14.2109	2.76417	-14.2109	-1.43165
-14.2073	-1.77675	-14.2072	1.26228	-14.2072	-0.51146	-14.2072	0.16302	-14.2073	3.7597	-14.2072	-0.64422
-14.2036	-2.797	-14.2035	0.98335	-14.2036	-1.16652	-14.2036	2.06836	-14.2036	4.75523	-14.2036	-1.55961
-14.1999	-2.66048	-14.1999	-1.579	-14.1999	-2.60459	-14.1999	2.29135	-14.1999	3.83303	-14.1999	-3.74628
-14.1963	-2.51312	-14.1962	-3.89081	-14.1963	-4.04266	-14.1963	2.51433	-14.1963	2.89288	-14.1963	-5.38136
-14.1926	-2.36577	-14.1925	-3.59307	-14.1926	-3.32073	-14.1926	2.73732	-14.1926	1.95273	-14.1926	-4.14306
-14.189	-2.21841	-14.1889	-3.31178	-14.1889	-2.59879	-14.1889	2.96031	-14.189	1.01258	-14.1889	-2.26122
-14.1853	-1.61131	-14.1852	-3.20173	-14.1853	-2.37383	-14.1853	2.4678	-14.1853	0.05893	-14.1853	-2.2059
-14.1816	-0.9999	-14.1816	-3.24211	-14.1816	-2.14886	-14.1816	1.9753	-14.1816	-0.89486	-14.1816	-3.31729
-14.178	-0.3885	-14.1779	-4.84812	-14.1779	-1.9239	-14.1779	1.4828	-14.178	-1.84864	-14.1779	-4.68138
-14.1743	0.22291	-14.1742	-6.18766	-14.1743	-1.69893	-14.1743	0.9903	-14.1743	-2.80242	-14.1743	-5.82729
-14.1706	0.80465	-14.1706	-4.75482	-14.1706	-0.93397	-14.1706	1.96745	-14.1706	-2.9729	-14.1706	-4.13907
-14.167	1.38612	-14.1669	-3.39724	-14.167	-0.169	-14.167	2.94459	-14.167	-3.13605	-14.167	-1.38547
-14.1633	0.54385	-14.1632	-2.82243	-14.1633	0.51496	-14.1633	3.92174	-14.1633	-3.24518	-14.1633	-0.12107
-14.1597	-0.31174	-14.1596	-2.338	-14.1596	1.19893	-14.1596	4.89889	-14.1597	-5.51463	-14.1596	-0.94743
-14.156	-0.16048	-14.1559	-2.79327	-14.156	1.09388	-14.156	4.20939	-14.156	-7.63971	-14.156	-2.06952
-14.1523	0.000207807	-14.1523	-3.17323	-14.1523	-0.30717	-14.1523	3.51988	-14.1523	-7.60242	-14.1523	-1.25316
-14.1487	0.16089	-14.1486	-2.77047	-14.1486	-1.30321	-14.1486	2.83038	-14.1487	-5.87028	-14.1486	-0.84337
-14.145	0.32158	-14.1449	-2.34574	-14.145	0.29274	-14.145	2.14088	-14.145	-4.12246	-14.145	-1.45164
-14.1413	0.51193	-14.1413	-1.69272	-14.1413	2.3477	-14.1413	3.13374	-14.1413	-2.32062	-14.1413	-2.26835
-14.1377	0.70256	-14.1376	-1.19042	-14.1376	1.81065	-14.1376	4.1266	-14.1377	-0.51828	-14.1376	-2.02935
-14.134	-1.47972	-14.1339	-2.25346	-14.134	1.5976	-14.134	6.04766	-14.134	-1.74109	-14.134	-1.26169
-14.1304	-3.68419	-14.1303	-3.29216	-14.1303	1.38455	-14.1303	7.96871	-14.1304	-2.99221	-14.1303	-0.96145
-14.1267	-4.61323	-14.1266	-4.07812	-14.1267	0.55135	-14.1267	7.81099	-14.1267	-3.48704	-14.1267	-0.90761
-14.123	-5.53034	-14.1229	-4.61273	-14.123	-0.28185	-14.123	7.65327	-14.123	-3.97479	-14.123	-1.19993
-14.1194	-5.02371	-14.1193	-2.5386	-14.1193	-0.30506	-14.1193	4.40155	-14.1194	-4.46254	-14.1193	-1.1662
-14.1157	-4.50376	-14.1156	-0.56348	-14.1157	-1.62426	-14.1157	1.14983	-14.1157	-4.9503	-14.1157	-0.74252
-14.112	-4.19144	-14.112	0.38448	-14.112	-3.05146	-14.112	-1.01899	-14.112	-3.70939	-14.112	-0.29537
-14.1084	-3.88105	-14.1083	1.25699	-14.1083	-3.18267	-14.1083	-3.18781	-14.1084	-2.45231	-14.1083	-0.78318
-14.1047	-2.29524	-14.1046	1.34692	-14.1047	-1.99087	-14.1047	-3.50023	-14.1047	-1.19522	-14.1047	-2.28251
-14.1011	-0.69749	-14.101	1.45853	-14.101	0.49693	-14.101	-3.81265	-14.1011	0.06186	-14.101	-2.31917
-14.0974	0.34411	-14.0973	1.79482	-14.0974	3.49013	-14.0974	-3.22104	-14.0974	-1.79231	-14.0974	-0.84383
-14.0937	-0.9924	-14.0936	1.98009	-14.0937	3.89134	-14.0937	-2.62944	-14.0937	-3.67559	-14.0937	0.89484
-14.0901	-2.44009	-14.09	0.60032	-14.09	2.67254	-14.09	-2.96603	-14.0901	-4.26238	-14.09	2.77254
-14.0864	-1.51571	-14.0863	-0.52768	-14.0864	0.15774	-14.0864	-3.30262	-14.0864	-4.83703	-14.0864	4.15444
-14.0827	-0.42082	-14.0827	0.95264	-14.0827	-2.16806	-14.0827	-3.05909	-14.0827	-3.11581	-14.0827	4.20719
-14.0791	-0.74829	-14.079	2.28185	-14.079	-4.49385	-14.079	-2.81556	-14.0791	-1.3731	-14.079	3.91478
-14.0754	-2.51282	-14.0753	2.04611	-14.0754	-4.74065	-14.0754	-3.50023	-14.0754	-2.57452	-14.0754	3.22494
-14.0718	-4.29067	-14.0717	1.75606	-14.0717	-4.98745	-14.0717	-4.1849	-14.0718	-3.80349	-14.0717	2.31027
-14.0681	-4.17019	-14.068	0.90361	-14.0681	-4.78959	-14.0681	-3.81567	-14.0681	-5.0122	-14.0681	1.86756
-14.0644	-4.03196	-14.0643	0.12678	-14.0644	-4.59173	-14.0644	-3.44645	-14.0644	-4.92422	-14.0644	0.38842
-14.0608	-3.89373	-14.0607	0.13236	-14.0607	-3.09787	-14.0607	-4.93362	-14.0608	-4.2569	-14.0607	-1.36885
-14.0571	-3.75549	-14.057	0.12219	-14.0571	-1.60401	-14.0571	-8.27719	-14.0571	-2.28777	-14.0571	-2.77006
-14.0534	-2.93505	-14.0534	-0.05098	-14.0534	-0.27215	-14.0534	-10.6539	-14.0534	-0.41455	-14.0534	-3.09441
-14.0498	-2.10823	-14.0497	-0.19578	-14.0497	1.05971	-14.0497	-9.93659	-14.0498	-0.70318	-14.0497	-2.00991
-14.0461	-1.2814	-14.046	-0.19852	-14.0461	0.23157	-14.0461	-6.93747	-14.0461	-1.01202	-14.0461	-0.59505
-14.0425	-0.45458	-14.0424	-1.85289	-14.0424	-0.59657	-14.0424	-5.79474	-14.0425	-1.32086	-14.0424	0.26913
-14.0388	-0.81166	-14.0387	-4.10299	-14.0388	-3.14248	-14.0388	-6.55616	-14.0388	-1.24185	-14.0388	1.24381
-14.0351	-1.17981	-14.035	-3.05025	-14.0351	-5.68839	-14.0351	-7.31757	-14.0351	-1.1592	-14.0351	3.95925
-14.0315	-1.54796	-14.0314	-0.20468	-14.0314	-5.2103	-14.0314	-7.26681	-14.0315	-1.07656	-14.0314	5.01005
-14.0278	-1.91612	-14.0277	2.41213	-14.0278	-4.73221	-14.0278	-7.21605	-14.0278	-0.99392	-14.0278	3.6222
-14.0241	-0.89019	-14.0241	2.66574	-14.0241	-1.01412	-14.0241	-5.56028	-14.0241	-1.23541	-14.0241	2.12573
-14.0205	0.14878	-14.0204	2.91935	-14.0204	2.70397	-14.0204	-3.9045	-14.0205	-1.47992	-14.0204	0.16969
-14.0168	1.18775	-14.0167	3.17296	-14.0168	4.26206	-14.0168	-3.17693	-14.0168	-3.02094	-14.0168	-2.09028
-14.0131	2.22672	-14.0131	3.31843	-14.0131	5.82015	-14.0131	-2.44936	-14.0131	-4.57408	-14.0131	-2.92051
-14.0095	0.24023	-14.0094	2.34756	-14.0095	6.25858	-14.0095	-0.62922	-14.0095	-5.01979	-14.0095	-2.01121
-14.0058	-1.77456	-14.0057	1.3767	-14.0058	6.69702	-14.0058	1.19092	-14.0058	-5.45515	-14.0058	0.17605
-14.0022	-2.3656	-14.0021	0.40583	-14.0021	4.97545	-14.0021	2.08287	-14.0022	-5.89051	-14.0021	1.88155
-13.9985	-2.94332	-13.9984	-0.44814	-13.9985	3.25388	-13.9985	2.97481	-13.9985	-6.32587	-13.9985	2.29246
-13.9948	-2.00831	-13.9948	-0.09622	-13.9948	2.28832	-13.9948	3.96344	-13.9948	-5.70781	-13.9948	2.45205
-13.9912	-1.05916	-13.9911	0.25571	-13.9911	1.32275	-13.9911	4.95207	-13.9912	-5.07991	-13.9911	3.37494
-13.9875	-1.53376	-13.9874	0.60764	-13.9875	0.43818	-13.9875	4.0843	-13.9875	-3.15551	-13.9875	4.14417
-13.9838	-3.44541	-13.9838	0.77689	-13.9838	-0.44638	-13.9838	3.21653	-13.9838	-1.21898	-13.9838	3.7252
-13.9802	-3.88082	-13.9801	-0.93693	-13.9802	-0.90328	-13.9802	1.4544	-13.9802	0.54367	-13.9802	2.4989
-13.9765	-1.92939	-13.9764	-2.49896	-13.9765	-0.06417	-13.9765	-0.30773	-13.9765	2.30469	-13.9765	1.35763
-13.9729	-0.57866	-13.9728	-2.49672	-13.9728	1.50395	-13.9728	-1.14166	-13.9729	1.04054	-13.9728	0.3327
-13.9692	-0.65751	-13.9691	-2.39009	-13.9692	0.48005	-13.9692	-1.97559	-13.9692	-0.2519	-13.9692	0.50339
-13.9655	-0.54203	-13.9654	-1.20807	-13.9655	-0.54384	-13.9655	-2.24873	-13.9655	-0.97712	-13.9655	1.02488
-13.9619	-0.42461	-13.9618	-0.17794	-13.9618	-1.56773	-13.9618	-2.52187	-13.9619	-1.69703	-13.9618	1.41464
-13.9582	-0.39618	-13.9581	-0.71198	-13.9582	-0.59362	-13.9582	-2.79502	-13.9582	-0.25611	-13.9582	2.91214
-13.9545	-0.36858	-13.9545	-1.19299	-13.9545	0.38049	-13.9545	-3.06816	-13.9545	1.20502	-13.9545	3.28113
-13.9509	-0.13335	-13.9508	-1.12819	-13.9508	0.24169	-13.9508	-0.12161	-13.9509	1.3629	-13.9508	2.93592
-13.9472	0.10382	-13.9471	-1.01589	-13.9472	0.1029	-13.9472	2.82494	-13.9472	1.50858	-13.9472	2.73456
-13.9436	0.34099	-13.9435	-0.26281	-13.9435	-0.0359	-13.9435	3.29629	-13.9436	1.65427	-13.9435	2.57658
-13.9399	0.57816	-13.9398	2.14617	-13.9399	-0.1747	-13.9399	0.67365	-13.9399	1.79996	-13.9399	3.15335
-13.9362	-0.48977	-13.9361	5.19595	-13.9362	-0.50249	-13.9362	-2.60647	-13.9362	2.56689	-13.9362	3.96834
-13.9326	-1.56991	-13.9325	4.94347	-13.9325	-0.83029	-13.9325	-4.0302	-13.9326	3.33962	-13.9325	3.59022
-13.9289	-2.65004	-13.9288	2.89895	-13.9289	-1.15809	-13.9289	-3.59752	-13.9289	1.08718	-13.9289	3.27076
-13.9252	-3.73017	-13.9252	0.83225	-13.9252	-1.48588	-13.9252	-3.16484	-13.9252	-1.19354	-13.9252	3.70514
-13.9216	-3.32376	-13.9215	-1.46253	-13.9215	-1.01518	-13.9215	-1.33443	-13.9216	-3.11385	-13.9215	3.6115
-13.9179	-2.90345	-13.9178	-3.60512	-13.9179	-0.54447	-13.9179	0.49598	-13.9179	-5.03078	-13.9179	3.19348
-13.9143	-2.48314	-13.9142	-4.18384	-13.9142	-0.07376	-13.9142	0.35397	-13.9143	-3.92253	-13.9142	2.89822
-13.9106	-2.06282	-13.9105	-4.63253	-13.9106	0.39694	-13.9106	0.21197	-13.9106	-2.786	-13.9106	2.91366
-13.9069	-1.04928	-13.9068	-3.74545	-13.9069	0.73265	-13.9069	1.52027	-13.9069	-1.48741	-13.9069	3.14349
-13.9033	-0.03019	-13.9032	-3.11219	-13.9032	1.06836	-13.9032	0.97217	-13.9033	-0.18731	-13.9032	3.24207
-13.8996	-1.38403	-13.8995	-5.0852	-13.8996	1.40407	-13.8996	-0.3881	-13.8996	-0.18371	-13.8996	2.42831
-13.8959	-2.76004	-13.8959	-6.71468	-13.8959	1.73977	-13.8959	-1.74837	-13.8959	-0.19223	-13.8959	1.40392
-13.8923	-3.03116	-13.8922	-4.81763	-13.8922	1.81307	-13.8922	-1.74535	-13.8923	0.23142	-13.8922	1.28397
-13.8886	-3.29196	-13.8885	-2.92058	-13.8886	1.88637	-13.8886	-1.74233	-13.8886	0.65911	-13.8886	2.13461
-13.885	-2.129	-13.8849	-1.02354	-13.8849	-0.01132	-13.8849	-0.81111	-13.885	-0.20971	-13.8849	2.746
-13.8813	-0.95273	-13.8812	0.60516	-13.8813	-1.90903	-13.8813	0.12011	-13.8813	-1.09064	-13.8813	3.29843
-13.8776	-2.0604	-13.8775	-0.51876	-13.8776	-2.13272	-13.8776	-1.01778	-13.8776	-2.05261	-13.8776	3.1473
-13.874	-3.18942	-13.8739	-1.71893	-13.8739	0.66758	-13.8739	-2.15567	-13.874	-3.01534	-13.8739	2.19061
-13.8703	-1.94552	-13.8702	-3.70089	-13.8703	2.25288	-13.8703	-2.59741	-13.8703	-2.68156	-13.8703	0.68671
-13.8666	-0.67944	-13.8666	-5.49963	-13.8666	0.81418	-13.8666	-1.18275	-13.8666	-2.33566	-13.8666	-1.36385
-13.863	-1.42385	-13.8629	-5.4203	-13.8629	-0.02029	-13.8629	0.5268	-13.863	-2.36959	-13.8629	-3.36388
-13.8593	-2.18706	-13.8592	-5.08668	-13.8593	0.44124	-13.8593	0.37996	-13.8593	-2.40708	-13.8593	-5.14906
-13.8557	-2.95026	-13.8556	-2.14727	-13.8556	-0.01523	-13.8556	-0.46304	-13.8557	-2.44457	-13.8556	-6.45774
-13.852	-3.71346	-13.8519	0.55844	-13.852	-0.4717	-13.852	-1.30603	-13.852	-2.48205	-13.852	-7.07352
-13.8483	-3.73513	-13.8482	0.87014	-13.8483	-1.81917	-13.8483	-0.83407	-13.8483	-2.35748	-13.8483	-6.20424
-13.8447	-3.74987	-13.8446	1.18185	-13.8446	-3.16664	-13.8446	-0.36212	-13.8447	-2.23138	-13.8446	-4.99726
-13.841	-3.7646	-13.8409	1.49355	-13.841	-4.5141	-13.841	1.15406	-13.841	-2.10529	-13.841	-4.89767
-13.8373	-3.77934	-13.8373	1.59447	-13.8373	-5.86157	-13.8373	0.81384	-13.8373	-1.9792	-13.8373	-5.44687
-13.8337	-2.83749	-13.8336	-0.46234	-13.8336	-7.24364	-13.8336	0.86037	-13.8337	-2.77147	-13.8336	-5.79627
-13.83	-1.8867	-13.8299	-2.36638	-13.83	-8.6257	-13.83	0.90691	-13.83	-3.57232	-13.83	-5.62515
-13.8264	-0.93591	-13.8263	-2.70713	-13.8263	-8.71176	-13.8263	0.83741	-13.8264	-3.07667	-13.8263	-5.5481
-13.8227	0.01488	-13.8226	-2.91575	-13.8227	-8.79783	-13.8227	0.76792	-13.8227	-2.56889	-13.8227	-5.07621
-13.819	0.69872	-13.8189	-1.77284	-13.819	-6.48089	-13.819	1.74265	-13.819	-0.87265	-13.819	-3.50062
-13.8154	1.38006	-13.8153	-0.55348	-13.8153	-4.16395	-13.8153	2.71738	-13.8154	0.8347	-13.8153	-2.66037
-13.8117	0.63764	-13.8116	1.44747	-13.8117	-4.00701	-13.8117	5.66453	-13.8117	2.37999	-13.8117	-2.73316
-13.808	-0.11808	-13.8079	3.25209	-13.808	-3.85007	-13.808	6.75529	-13.808	3.92376	-13.808	-2.05158
-13.8044	0.26516	-13.8043	3.04987	-13.8043	-4.17059	-13.8043	5.50862	-13.8044	5.57937	-13.8043	-1.64214
-13.8007	0.65904	-13.8006	2.84765	-13.8007	-4.49111	-13.8007	4.26196	-13.8007	4.643	-13.8007	-2.29123
-13.797	1.05292	-13.797	2.64543	-13.797	-3.51563	-13.797	2.78325	-13.797	2.98013	-13.797	-2.79429
-13.7934	1.44681	-13.7933	2.60102	-13.7934	-2.54015	-13.7934	3.16093	-13.7934	1.31069	-13.7934	-2.72008
-13.7897	-0.1763	-13.7896	4.16848	-13.7897	-0.37667	-13.7897	5.00827	-13.7897	0.93777	-13.7897	-2.55347
-13.7861	-1.81826	-13.786	5.58288	-13.786	1.78681	-13.786	6.8556	-13.7861	0.57696	-13.786	-2.02421
-13.7824	-1.08728	-13.7823	5.43429	-13.7824	1.41229	-13.7824	6.76919	-13.7824	1.3506	-13.7824	-1.74167
-13.7787	-0.33413	-13.7786	5.13497	-13.7787	-1.12223	-13.7787	4.82637	-13.7787	2.13484	-13.7787	-1.83061
-13.7751	-0.90834	-13.775	3.29714	-13.775	-2.25865	-13.775	1.98437	-13.7751	2.38561	-13.775	-2.19579
-13.7714	-1.49496	-13.7713	1.61247	-13.7714	-1.23508	-13.7714	-0.85764	-13.7714	0.03838	-13.7714	-2.29917
-13.7677	-2.08157	-13.7677	1.4907	-13.7677	-0.83251	-13.7677	-1.7659	-13.7677	-2.33308	-13.7677	-1.27344
-13.7641	-2.66818	-13.764	1.28593	-13.7641	-1.72593	-13.7641	-0.81776	-13.7641	-2.11151	-13.7641	-0.2643
-13.7604	-2.42427	-13.7603	0.23462	-13.7604	-3.05136	-13.7604	-1.64866	-13.7604	-0.70426	-13.7604	-0.51782
-13.7568	-2.17259	-13.7567	-0.66342	-13.7567	-4.37678	-13.7567	-2.47957	-13.7568	0.71385	-13.7567	-1.9169
-13.7531	-1.92092	-13.753	0.00132	-13.7531	-4.48721	-13.7531	-3.19446	-13.7531	0.9975	-13.7531	-2.66896
-13.7494	-1.66925	-13.7493	0.65125	-13.7494	-4.59764	-13.7494	-3.90934	-13.7494	1.27056	-13.7494	-2.37452
-13.7458	-2.52155	-13.7457	1.15009	-13.7457	-4.36476	-13.7457	-1.50363	-13.7458	1.70399	-13.7457	-2.00345
-13.7421	-3.38416	-13.742	1.49557	-13.7421	-4.13189	-13.7421	0.90207	-13.7421	2.13892	-13.7421	-0.87663
-13.7384	-2.82301	-13.7384	0.27835	-13.7384	-3.89901	-13.7384	2.4956	-13.7384	1.27734	-13.7384	1.15604
-13.7348	-2.24856	-13.7347	-0.97082	-13.7347	-3.66614	-13.7347	2.23273	-13.7348	0.40364	-13.7347	2.05292
-13.7311	-2.47497	-13.731	-2.54555	-13.7311	-2.67726	-13.7311	2.89806	-13.7311	0.31326	-13.7311	1.57958
-13.7275	-2.70887	-13.7274	-3.96682	-13.7274	-1.68839	-13.7274	3.56339	-13.7275	0.23019	-13.7274	1.15796
-13.7238	-2.94277	-13.7237	-3.82549	-13.7238	-0.69951	-13.7238	4.1127	-13.7238	0.14712	-13.7238	0.21652
-13.7201	-3.17666	-13.72	-3.65178	-13.7201	0.28937	-13.7201	4.662	-13.7201	0.06406	-13.7201	-2.08923
-13.7165	-4.53029	-13.7164	-3.14847	-13.7164	-0.17892	-13.7164	2.88598	-13.7165	-2.14611	-13.7164	-3.71047
-13.7128	-5.89437	-13.7127	-2.79872	-13.7128	-0.6472	-13.7128	1.10995	-13.7128	-4.37614	-13.7128	-3.82574
-13.7091	-7.25846	-13.7091	-4.01146	-13.7091	-2.41148	-13.7091	-0.66608	-13.7091	-4.44531	-13.7091	-3.58189
-13.7055	-8.62254	-13.7054	-5.085	-13.7054	-4.17576	-13.7054	-2.44211	-13.7055	-4.4943	-13.7054	-3.8527
-13.7018	-7.25775	-13.7017	-4.74257	-13.7018	-4.80604	-13.7018	-2.09101	-13.7018	-3.0577	-13.7018	-4.9605
-13.6982	-5.86747	-13.6981	-4.47697	-13.6981	-5.43632	-13.6981	-1.73991	-13.6982	-1.60722	-13.6981	-4.44722
-13.6945	-5.90095	-13.6944	-4.99257	-13.6945	-3.9066	-13.6945	-1.38882	-13.6945	-0.15674	-13.6945	-0.97884
-13.6908	-5.94773	-13.6907	-5.48295	-13.6908	-2.37689	-13.6908	-1.03772	-13.6908	1.29374	-13.6908	2.55186
-13.6872	-4.33855	-13.6871	-5.71701	-13.6871	-2.19464	-13.6871	0.51411	-13.6872	0.7737	-13.6871	2.99229
-13.6835	-2.7139	-13.6834	-5.95107	-13.6835	-2.01239	-13.6835	2.06595	-13.6835	0.23526	-13.6835	1.81292
-13.6798	-2.51302	-13.6798	-6.18513	-13.6798	-1.83013	-13.6798	1.76138	-13.6798	-0.30319	-13.6798	1.59996
-13.6762	-2.32544	-13.6761	-6.25096	-13.6761	-1.64788	-13.6761	1.45682	-13.6762	-0.84164	-13.6761	1.46662
-13.6725	-3.11669	-13.6724	-4.60809	-13.6725	-0.73663	-13.6725	1.15225	-13.6725	-1.21802	-13.6725	0.7322
-13.6689	-3.91708	-13.6688	-2.96521	-13.6688	0.17462	-13.6688	0.84769	-13.6689	-1.59288	-13.6688	0.28447
-13.6652	-2.34454	-13.6651	-1.32233	-13.6652	2.38187	-13.6652	2.39952	-13.6652	-0.8333	-13.6652	0.29372
-13.6615	-0.74983	-13.6614	0.1927	-13.6615	4.58912	-13.6615	3.95135	-13.6615	-0.06311	-13.6615	0.14209
-13.6579	0.0885	-13.6578	0.41	-13.6578	3.84071	-13.6578	4.3381	-13.6579	0.68006	-13.6578	0.26794
-13.6542	0.91977	-13.6541	0.6273	-13.6542	3.09231	-13.6542	4.72485	-13.6542	-1.17007	-13.6542	0.0898
-13.6505	1.75104	-13.6504	0.8446	-13.6505	1.0479	-13.6505	5.1116	-13.6505	-4.34092	-13.6505	-0.22359
-13.6469	2.58231	-13.6468	0.95602	-13.6468	-0.99651	-13.6468	5.49835	-13.6469	-4.93084	-13.6468	-0.14704
-13.6432	2.01947	-13.6431	-0.00647	-13.6432	-1.77192	-13.6432	6.58125	-13.6432	-3.41672	-13.6432	1.25806
-13.6396	1.44362	-13.6395	-0.96896	-13.6395	-2.54732	-13.6395	7.66415	-13.6396	-1.88317	-13.6395	2.6055
-13.6359	0.86776	-13.6358	-1.93144	-13.6359	-2.02673	-13.6359	9.79127	-13.6359	1.27103	-13.6359	3.49426
-13.6322	0.29191	-13.6321	-2.67809	-13.6322	-1.50613	-13.6322	10.062	-13.6322	1.84732	-13.6322	3.84637
-13.6286	0.24719	-13.6285	-1.23687	-13.6285	-0.90876	-13.6285	7.00909	-13.6286	0.2993	-13.6285	3.88083
-13.6249	0.20743	-13.6248	0.05021	-13.6249	-0.31138	-13.6249	3.95619	-13.6249	-1.26833	-13.6249	3.38517
-13.6212	0.16766	-13.6211	-0.22463	-13.6212	0.28599	-13.6212	0.78725	-13.6212	-4.29454	-13.6212	2.12309
-13.6176	0.1279	-13.6175	-0.46253	-13.6175	0.88337	-13.6175	-2.38168	-13.6176	-7.33437	-13.6175	1.5697
-13.6139	-1.45428	-13.6138	-0.32622	-13.6139	1.31874	-13.6139	-4.1003	-13.6139	-6.53866	-13.6139	0.57399
-13.6102	-3.05085	-13.6102	-0.18992	-13.6102	1.75412	-13.6102	-5.81892	-13.6102	-5.70713	-13.6102	-1.33793
-13.6066	-4.64743	-13.6065	-0.05362	-13.6066	1.43349	-13.6066	-5.48776	-13.6066	-4.87561	-13.6066	-3.44912
-13.6029	-6.24401	-13.6028	0.01035	-13.6029	-1.04713	-13.6029	-3.30021	-13.6029	-4.04409	-13.6029	-4.95025
-13.5993	-6.13503	-13.5992	-0.65775	-13.5992	-2.58867	-13.5992	-3.07541	-13.5993	-3.19906	-13.5992	-5.51969
-13.5956	-6.01013	-13.5955	-1.40301	-13.5956	-1.1062	-13.5956	-2.85061	-13.5956	-2.3539	-13.5956	-5.72909
-13.5919	-5.88523	-13.5918	-2.92914	-13.5919	-0.16373	-13.5919	-1.58159	-13.5919	1.35441	-13.5919	-6.42325
-13.5883	-5.76033	-13.5882	-4.09985	-13.5882	0.77874	-13.5882	-0.31257	-13.5883	5.08945	-13.5882	-6.9147
-13.5846	-4.47862	-13.5845	-1.67548	-13.5846	0.23621	-13.5846	1.38188	-13.5846	7.01476	-13.5846	-5.52357
-13.5809	-3.1861	-13.5809	0.59446	-13.5809	-0.30632	-13.5809	3.07633	-13.5809	6.33012	-13.5809	-2.43498
-13.5773	-3.31736	-13.5772	1.30278	-13.5773	0.44715	-13.5773	2.91438	-13.5773	4.919	-13.5773	-0.08293
-13.5736	-3.46191	-13.5735	1.97308	-13.5736	1.20062	-13.5736	2.75243	-13.5736	3.50132	-13.5736	1.20197
-13.57	-2.94092	-13.5699	2.25909	-13.5699	1.57809	-13.5699	3.71568	-13.57	2.73275	-13.5699	2.25737
-13.5663	-2.41372	-13.5662	2.5451	-13.5663	1.95556	-13.5663	4.67893	-13.5663	1.97023	-13.5663	2.26334
-13.5626	-1.88651	-13.5625	2.83111	-13.5626	1.03703	-13.5626	4.59795	-13.5626	-0.08881	-13.5626	1.63533
-13.559	-1.35931	-13.5589	2.99796	-13.5589	0.11851	-13.5589	4.51697	-13.559	-2.15995	-13.5589	0.0362
-13.5553	-1.51433	-13.5552	1.96118	-13.5553	0.46898	-13.5553	2.69562	-13.5553	-2.15124	-13.5553	-1.31082
-13.5516	-1.67572	-13.5516	0.92439	-13.5516	0.81945	-13.5516	-0.98213	-13.5516	-2.12313	-13.5516	-1.05799
-13.548	-1.83711	-13.5479	-0.11239	-13.5479	2.33093	-13.5479	-1.75925	-13.548	-2.09501	-13.5479	-0.48116
-13.5443	-1.9985	-13.5442	-0.94374	-13.5443	3.8424	-13.5443	-2.53638	-13.5443	-2.0669	-13.5443	-1.63239
-13.5407	-2.13764	-13.5406	0.29862	-13.5406	4.01147	-13.5406	-2.9751	-13.5407	-3.01118	-13.5406	-4.52352
-13.537	-2.27657	-13.5369	1.54097	-13.537	2.02053	-13.537	-3.41381	-13.537	-3.96453	-13.537	-6.25125
-13.5333	-2.41551	-13.5332	2.78332	-13.5333	0.5156	-13.5333	-4.66471	-13.5333	-3.62136	-13.5333	-5.74369
-13.5297	-2.55444	-13.5296	3.93216	-13.5296	0.30666	-13.5296	-5.9156	-13.5297	-3.26609	-13.5296	-3.01665
-13.526	-2.42642	-13.5259	4.13773	-13.526	-0.14527	-13.526	-6.37366	-13.526	-2.31658	-13.526	-0.54668
-13.5223	-2.2959	-13.5223	4.3433	-13.5223	-0.5972	-13.5223	-4.97532	-13.5223	-1.36152	-13.5223	-0.00803
-13.5187	-2.16539	-13.5186	4.29078	-13.5186	-0.96814	-13.5186	-3.57697	-13.5187	0.89007	-13.5186	-0.62136
-13.515	-2.03488	-13.5149	1.73467	-13.515	-1.33907	-13.515	-4.03503	-13.515	3.15375	-13.515	-1.32213
-13.5114	-2.7386	-13.5113	0.32546	-13.5113	-1.40963	-13.5113	-3.93955	-13.5114	3.20423	-13.5113	-1.27308
-13.5077	-3.45012	-13.5076	0.52904	-13.5077	-1.48019	-13.5077	-3.84407	-13.5077	3.23404	-13.5077	0.09376
-13.504	-2.73786	-13.5039	1.253	-13.504	-1.55075	-13.504	-3.86462	-13.504	3.26386	-13.504	0.30421
-13.5004	-2.01231	-13.5003	1.80423	-13.5003	-1.62131	-13.5003	-3.88517	-13.5004	3.29368	-13.5003	-1.99826
-13.4967	-2.26561	-13.4966	0.6155	-13.4967	-2.82587	-13.4967	-3.11287	-13.4967	2.99937	-13.4967	-3.81222
-13.493	-2.52804	-13.4929	-0.49571	-13.493	-4.03043	-13.493	-2.34058	-13.493	2.70203	-13.493	-3.87131
-13.4894	-2.79047	-13.4893	-0.82641	-13.4893	-3.93898	-13.4893	-1.56829	-13.4894	3.70122	-13.4893	-2.22584
-13.4857	-3.0529	-13.4856	-1.20153	-13.4857	-3.84754	-13.4857	-0.796	-13.4857	4.71251	-13.4857	0.16259
-13.4821	-4.62788	-13.482	-2.02381	-13.482	-1.39444	-13.482	-1.12595	-13.4821	5.10255	-13.482	1.10343
-13.4784	-6.2151	-13.4783	-3.00121	-13.4784	1.05866	-13.4784	-1.45589	-13.4784	5.48679	-13.4784	-0.44419
-13.4747	-7.80232	-13.4746	-5.53954	-13.4747	2.21575	-13.4747	-2.59801	-13.4747	5.87102	-13.4747	-2.15091
-13.4711	-9.38954	-13.471	-7.81278	-13.471	3.37285	-13.471	-3.74014	-13.4711	6.25526	-13.471	-2.48466
-13.4674	-9.19705	-13.4673	-7.41952	-13.4674	5.17795	-13.4674	-2.83248	-13.4674	4.96482	-13.4674	-0.73651
-13.4637	-8.98794	-13.4636	-6.94865	-13.4637	6.98305	-13.4637	-0.06843	-13.4637	3.65875	-13.4637	0.79147
-13.4601	-8.77884	-13.46	-5.69736	-13.46	6.62815	-13.46	0.83922	-13.4601	4.51356	-13.46	0.67729
-13.4564	-8.56974	-13.4563	-4.3468	-13.4564	6.27324	-13.4564	-0.10952	-13.4564	5.38853	-13.4564	-1.19942
-13.4528	-6.9642	-13.4527	-1.99839	-13.4527	5.70888	-13.4527	-1.93873	-13.4528	5.7925	-13.4527	-4.40959
-13.4491	-5.34564	-13.449	0.18498	-13.4491	5.14452	-13.4491	-3.76793	-13.4491	6.19208	-13.4491	-5.96681
-13.4454	-3.72707	-13.4453	0.71008	-13.4454	1.74515	-13.4454	-2.92857	-13.4454	6.51062	-13.4454	-4.96784
-13.4418	-2.10851	-13.4417	1.12998	-13.4417	-1.65421	-13.4417	-2.0892	-13.4418	6.8284	-13.4417	-3.22361
-13.4381	-2.74426	-13.438	0.33777	-13.4381	-4.05458	-13.4381	-2.95153	-13.4381	4.95829	-13.4381	-1.333
-13.4344	-3.40104	-13.4343	-1.91797	-13.4344	-3.43094	-13.4344	-3.81386	-13.4344	1.77124	-13.4344	-0.18011
-13.4308	-4.05782	-13.4307	-2.93924	-13.4307	-1.4843	-13.4307	-5.60439	-13.4308	-1.86009	-13.4307	-0.13638
-13.4271	-4.7146	-13.427	-1.39552	-13.4271	0.46234	-13.4271	-7.39492	-13.4271	-5.49545	-13.4271	-1.21664
-13.4235	-4.98578	-13.4234	-0.2135	-13.4234	0.74763	-13.4234	-5.44365	-13.4235	-6.03804	-13.4234	-1.43469
-13.4198	-5.25335	-13.4197	0.98473	-13.4198	1.03292	-13.4198	-3.49237	-13.4198	-4.39089	-13.4198	-1.23042
-13.4161	-5.52093	-13.416	2.34551	-13.4161	0.02221	-13.4161	-1.5411	-13.4161	-3.20978	-13.4161	-1.73882
-13.4125	-5.78851	-13.4124	3.7711	-13.4124	-0.98849	-13.4124	0.41017	-13.4125	-3.32974	-13.4124	-2.51965
-13.4088	-5.31454	-13.4087	5.8469	-13.4088	-1.6212	-13.4088	1.49126	-13.4088	-4.38018	-13.4088	-3.17232
-13.4051	-4.83364	-13.405	7.55961	-13.4051	-2.25391	-13.4051	2.57235	-13.4051	-5.43917	-13.4051	-4.30632
-13.4015	-4.35275	-13.4014	5.63128	-13.4014	-2.88662	-13.4014	2.72523	-13.4015	-6.49817	-13.4014	-5.8798
-13.3978	-3.87186	-13.3977	3.82243	-13.3978	-3.51932	-13.3978	2.87812	-13.3978	-7.55717	-13.3978	-6.61898
-13.3941	-2.16185	-13.3941	3.21131	-13.3941	-2.56251	-13.3941	-0.46183	-13.3941	-8.64994	-13.3941	-5.42316
-13.3905	-0.44037	-13.3904	2.60019	-13.3905	-1.6057	-13.3905	-3.80177	-13.3905	-8.44648	-13.3905	-3.59584
-13.3868	-0.14267	-13.3867	1.98907	-13.3868	-0.64888	-13.3868	-4.97592	-13.3868	-6.79934	-13.3868	-2.98988
-13.3832	0.14175	-13.3831	1.3601	-13.3831	0.30793	-13.3831	-6.15007	-13.3832	-5.13885	-13.3831	-3.63507
-13.3795	-0.31539	-13.3794	0.55235	-13.3795	0.21174	-13.3795	-5.46782	-13.3795	-3.64043	-13.3795	-4.67523
-13.3758	-0.77944	-13.3757	-0.25541	-13.3758	0.11555	-13.3758	-4.78557	-13.3758	-2.14352	-13.3758	-5.40333
-13.3722	-1.24349	-13.3721	-1.06316	-13.3721	0.01937	-13.3721	-3.17512	-13.3722	-0.6466	-13.3721	-5.06807
-13.3685	-1.70754	-13.3684	-1.96467	-13.3685	-0.07682	-13.3685	-1.56467	-13.3685	0.85031	-13.3685	-4.01528
-13.3648	-1.54869	-13.3648	-3.80474	-13.3648	-0.07767	-13.3648	-0.23945	-13.3648	0.92914	-13.3648	-2.71835
-13.3612	-1.38402	-13.3611	-5.56685	-13.3611	-0.07851	-13.3611	1.08578	-13.3612	0.99474	-13.3611	-2.33318
-13.3575	-1.21936	-13.3574	-6.54889	-13.3575	-1.37535	-13.3575	0.2452	-13.3575	1.06034	-13.3575	-1.99996
-13.3539	-1.0547	-13.3538	-7.47082	-13.3538	-2.6722	-13.3538	-0.59538	-13.3539	1.12594	-13.3538	-1.3898
-13.3502	-0.62307	-13.3501	-7.79146	-13.3502	-2.78104	-13.3502	0.8072	-13.3502	1.46165	-13.3502	-0.56368
-13.3465	-0.18896	-13.3464	-7.9561	-13.3465	-2.88988	-13.3465	2.20977	-13.3465	1.79989	-13.3465	-0.32333
-13.3429	0.24515	-13.3428	-6.56069	-13.3428	-1.70273	-13.3428	2.06534	-13.3429	0.84158	-13.3428	-1.85027
-13.3392	0.67926	-13.3391	-5.04803	-13.3392	-0.51557	-13.3392	1.92091	-13.3392	-0.12881	-13.3392	-3.2018
-13.3355	1.18104	-13.3354	-2.36335	-13.3355	-0.19421	-13.3355	0.34672	-13.3355	-0.51298	-13.3355	-2.93178
-13.3319	1.68345	-13.3318	0.16524	-13.3318	0.12716	-13.3318	-1.22747	-13.3319	-0.89168	-13.3318	-1.34513
-13.3282	0.76208	-13.3281	1.13387	-13.3282	0.44852	-13.3282	-1.25466	-13.3282	-0.78418	-13.3282	0.16468
-13.3246	-0.17258	-13.3245	2.08299	-13.3245	0.76988	-13.3245	-1.28186	-13.3246	0.62439	-13.3245	1.16938
-13.3209	0.13859	-13.3208	2.83711	-13.3209	1.14525	-13.3209	0.6247	-13.3209	2.12609	-13.3209	1.5438
-13.3172	0.46136	-13.3171	3.43504	-13.3172	1.52061	-13.3172	2.53125	-13.3172	2.332	-13.3172	1.44255
-13.3136	0.78414	-13.3135	2.47311	-13.3135	0.59997	-13.3135	2.27201	-13.3136	1.17526	-13.3135	2.31224
-13.3099	1.10692	-13.3098	1.53803	-13.3099	-0.32067	-13.3099	2.01277	-13.3099	0.00593	-13.3099	2.30654
-13.3062	0.77713	-13.3061	0.87105	-13.3062	-0.60765	-13.3062	0.64645	-13.3062	0.16015	-13.3062	0.56292
-13.3026	0.44125	-13.3025	0.36037	-13.3025	-0.89463	-13.3025	-0.71986	-13.3026	0.32671	-13.3025	-1.05148
-13.2989	-1.31841	-13.2988	1.40944	-13.2989	-1.18161	-13.2989	-1.15798	-13.2989	0.49327	-13.2989	-0.28302
-13.2953	-4.51513	-13.2952	2.32823	-13.2952	-1.46859	-13.2952	-1.59609	-13.2953	0.65983	-13.2952	0.97987
-13.2916	-6.331	-13.2915	1.94725	-13.2916	-0.08157	-13.2916	-1.22203	-13.2916	0.15111	-13.2916	0.9552
-13.2879	-5.7609	-13.2878	1.56628	-13.2879	1.30545	-13.2879	-0.84797	-13.2879	-0.36391	-13.2879	0.06058
-13.2843	-4.3678	-13.2842	1.1853	-13.2842	2.69247	-13.2842	-0.47391	-13.2843	-0.87892	-13.2842	-0.77416
-13.2806	-2.96722	-13.2805	0.79486	-13.2806	4.07949	-13.2806	-0.09985	-13.2806	-1.39394	-13.2806	-1.78386
-13.2769	-2.76612	-13.2768	0.30999	-13.2769	4.50896	-13.2769	-0.60565	-13.2769	-0.67825	-13.2769	-2.92527
-13.2733	-4.94917	-13.2732	-0.17489	-13.2732	4.93843	-13.2732	-1.11145	-13.2733	0.0489	-13.2732	-3.23467
-13.2696	-8.42982	-13.2695	-0.65977	-13.2696	4.0719	-13.2696	-1.61724	-13.2696	0.77606	-13.2696	-3.25889
-13.266	-9.54939	-13.2659	-1.09572	-13.2659	3.20537	-13.2659	-2.12304	-13.266	1.50322	-13.2659	-2.93231
-13.2623	-8.27385	-13.2622	-1.04433	-13.2623	3.39184	-13.2623	-3.01558	-13.2623	1.04188	-13.2623	-2.80638
-13.2586	-4.60321	-13.2585	-0.99294	-13.2586	3.57831	-13.2586	-3.90813	-13.2586	0.56946	-13.2586	-2.73086
-13.255	-0.76214	-13.2549	-0.94154	-13.2549	2.46877	-13.2549	-4.80068	-13.255	-1.1995	-13.2549	-2.8432
-13.2513	0.70733	-13.2512	-0.78409	-13.2513	1.35924	-13.2513	-5.69322	-13.2513	-2.98054	-13.2513	-2.59728
-13.2476	0.56775	-13.2475	0.42921	-13.2476	2.21987	-13.2476	-4.12991	-13.2476	-2.6412	-13.2476	-2.39214
-13.244	0.41338	-13.2439	1.48583	-13.2439	3.08049	-13.2439	-2.56659	-13.244	-2.2821	-13.2439	-3.1068
-13.2403	0.11069	-13.2402	0.98308	-13.2403	2.64512	-13.2403	-1.00328	-13.2403	-3.21953	-13.2403	-3.23922
-13.2367	-0.19337	-13.2366	0.49502	-13.2366	2.20974	-13.2366	0.56004	-13.2367	-4.16905	-13.2366	-2.79662
-13.233	-1.56528	-13.2329	0.15315	-13.233	2.82737	-13.233	0.65371	-13.233	-2.25538	-13.233	-3.73551
-13.2293	-2.94714	-13.2292	-0.03193	-13.2293	3.44499	-13.2293	0.74737	-13.2293	-0.31502	-13.2293	-5.87874
-13.2257	-4.329	-13.2256	1.34225	-13.2256	4.06262	-13.2256	0.84104	-13.2257	0.32881	-13.2256	-7.36666
-13.222	-5.71086	-13.2219	2.70521	-13.222	4.68024	-13.222	0.9347	-13.222	0.96054	-13.222	-7.36466
-13.2183	-5.05761	-13.2182	3.9565	-13.2183	5.96327	-13.2183	0.59025	-13.2183	0.82541	-13.2183	-6.94533
-13.2147	-4.38539	-13.2146	5.12934	-13.2146	7.2463	-13.2146	0.24581	-13.2147	0.68313	-13.2146	-6.86299
-13.211	-3.56486	-13.2109	5.52261	-13.211	6.36933	-13.211	-0.09864	-13.211	1.02706	-13.211	-6.38229
-13.2073	-2.74295	-13.2073	5.7148	-13.2073	5.49235	-13.2073	-0.44309	-13.2073	2.67206	-13.2073	-5.4257
-13.2037	-3.46348	-13.2036	3.90936	-13.2037	4.56138	-13.2037	-0.96158	-13.2037	3.92397	-13.2037	-4.99849
-13.2	-1.82539	-13.1999	2.10393	-13.2	3.63041	-13.2	-1.48007	-13.2	3.87556	-13.2	-3.10653
-13.1964	1.52556	-13.1963	0.2985	-13.1963	2.26743	-13.1963	-1.99855	-13.1964	4.62541	-13.1963	0.17722
-13.1927	3.46847	-13.1926	-1.33273	-13.1927	-0.39154	-13.1927	-2.51704	-13.1927	5.38281	-13.1927	2.34863
-13.189	4.67881	-13.1889	-1.23441	-13.189	-3.36186	-13.189	-3.99273	-13.189	5.84309	-13.189	2.81126
-13.1854	3.50945	-13.1853	-1.1361	-13.1853	-4.17218	-13.1853	-5.46842	-13.1854	6.3006	-13.1853	2.64092
-13.1817	1.33913	-13.1816	-1.03778	-13.1817	-4.11849	-13.1817	-6.01592	-13.1817	4.67823	-13.1817	1.99055
-13.178	0.58347	-13.1779	-0.99839	-13.178	-4.06481	-13.178	-6.56341	-13.178	3.03649	-13.178	2.12897
-13.1744	1.14623	-13.1743	-1.5436	-13.1744	-3.33612	-13.1744	-4.59703	-13.1744	0.77348	-13.1744	3.70633
-13.1707	1.72114	-13.1706	-2.0888	-13.1707	-2.60744	-13.1707	-2.63065	-13.1707	-0.19878	-13.1707	4.35994
-13.1671	2.38505	-13.167	-2.63401	-13.167	-1.87876	-13.167	-3.44886	-13.1671	0.21863	-13.167	3.97305
-13.1634	3.04978	-13.1633	-3.16079	-13.1634	-1.15007	-13.1634	-4.26708	-13.1634	1.94542	-13.1634	3.49585
-13.1597	2.75234	-13.1596	-3.50489	-13.1597	-0.68126	-13.1597	-2.24269	-13.1597	4.06921	-13.1597	2.44609
-13.1561	2.44594	-13.156	-3.849	-13.156	-0.21246	-13.156	-0.2183	-13.1561	3.17131	-13.156	0.98657
-13.1524	2.13953	-13.1523	-4.1931	-13.1524	0.25635	-13.1524	1.8061	-13.1524	-0.50995	-13.1524	0.41314
-13.1487	1.83313	-13.1486	-4.43232	-13.1487	0.72516	-13.1487	3.83049	-13.1487	-2.92033	-13.1487	0.70756
-13.1451	2.86153	-13.145	-3.63239	-13.145	1.57197	-13.145	3.9018	-13.1451	-3.18472	-13.145	1.12948
-13.1414	3.90237	-13.1413	-2.67508	-13.1414	2.41878	-13.1414	3.97311	-13.1414	-2.13269	-13.1414	1.3669
-13.1378	2.57022	-13.1377	-0.1591	-13.1377	4.37259	-13.1377	4.04441	-13.1378	-1.71685	-13.1377	1.28114
-13.1341	1.21596	-13.134	2.27408	-13.1341	6.3264	-13.1341	4.11572	-13.1341	-1.30706	-13.1341	1.38309
-13.1304	0.98516	-13.1303	3.88735	-13.1304	6.18855	-13.1304	3.39419	-13.1304	-1.80889	-13.1304	1.82553
-13.1268	0.76483	-13.1267	5.34315	-13.1267	3.0267	-13.1267	2.67266	-13.1268	-2.31922	-13.1267	1.96681
-13.1231	0.5445	-13.123	5.24037	-13.1231	-1.43115	-13.1231	1.95113	-13.1231	-2.82955	-13.1231	1.2272
-13.1194	0.32417	-13.1193	4.98662	-13.1194	-2.865	-13.1194	1.2296	-13.1194	-3.33988	-13.1194	0.41048
-13.1158	-0.22245	-13.1157	3.23929	-13.1157	-1.08584	-13.1157	1.66832	-13.1158	-3.09389	-13.1157	-0.2299
-13.1121	-0.77211	-13.112	1.64952	-13.1121	0.69331	-13.1121	2.10704	-13.1121	-2.84086	-13.1121	-0.69281
-13.1085	-1.32176	-13.1084	1.61824	-13.1084	1.36546	-13.1084	2.54576	-13.1085	-2.58782	-13.1084	-0.7871
-13.1048	-1.87142	-13.1047	1.64339	-13.1048	2.03762	-13.1048	2.98448	-13.1048	-2.33479	-13.1048	-0.72626
-13.1011	-0.94583	-13.101	2.22658	-13.1011	2.29064	-13.1011	2.39408	-13.1011	-2.70428	-13.1011	-0.14425
-13.0975	-0.0065	-13.0974	2.65211	-13.0974	2.54366	-13.0974	1.80368	-13.0975	-3.07958	-13.0974	1.05128
-13.0938	0.93283	-13.0937	1.51924	-13.0938	2.79668	-13.0938	1.21328	-13.0938	-3.45487	-13.0938	2.20375
-13.0901	1.87215	-13.09	0.60324	-13.0901	3.0497	-13.0901	0.62289	-13.0901	-3.83016	-13.0901	3.98862
-13.0865	1.18005	-13.0864	1.82995	-13.0864	3.03271	-13.0864	-0.23824	-13.0865	-5.0158	-13.0864	6.19117
-13.0828	0.47274	-13.0827	2.89889	-13.0828	3.01573	-13.0828	-1.09936	-13.0828	-6.20898	-13.0828	6.24718
-13.0792	1.18924	-13.0791	2.40955	-13.0791	2.99875	-13.0791	0.20532	-13.0792	-6.10562	-13.0791	4.51387
-13.0755	1.919	-13.0754	1.85116	-13.0755	2.98177	-13.0755	1.50999	-13.0755	-5.99018	-13.0755	3.11754
-13.0718	1.94056	-13.0717	0.61104	-13.0718	2.05439	-13.0718	1.91548	-13.0718	-4.38235	-13.0718	2.54116
-13.0682	1.95553	-13.0681	-0.47121	-13.0681	1.127	-13.0681	2.32096	-13.0682	-2.76062	-13.0681	1.5653
-13.0645	1.9705	-13.0644	0.00473	-13.0645	2.35961	-13.0645	1.79824	-13.0645	-1.70614	-13.0645	0.74418
-13.0608	1.98547	-13.0607	0.39677	-13.0608	3.59223	-13.0608	1.27553	-13.0608	-1.95349	-13.0608	0.41333
-13.0572	1.02158	-13.0571	-0.03894	-13.0571	3.60984	-13.0571	1.17824	-13.0572	-2.10487	-13.0571	0.12819
-13.0535	0.04857	-13.0534	-0.3167	-13.0535	3.62745	-13.0535	1.08094	-13.0535	-2.25524	-13.0535	0.43862
-13.0499	-0.92444	-13.0498	0.96364	-13.0498	3.64507	-13.0498	0.98365	-13.0499	-2.48665	-13.0498	-0.09514
-13.0462	-1.89745	-13.0461	2.14337	-13.0462	3.66268	-13.0462	0.88636	-13.0462	-2.71881	-13.0462	-2.17036
-13.0425	-2.43572	-13.0424	2.33106	-13.0425	1.87129	-13.0425	0.5256	-13.0425	-3.34939	-13.0425	-4.10213
-13.0389	-2.96994	-13.0388	2.59779	-13.0388	0.07991	-13.0388	0.16483	-13.0389	-3.98368	-13.0388	-5.15266
-13.0352	-3.50416	-13.0351	3.64351	-13.0352	-1.71148	-13.0352	-0.19594	-13.0352	-1.67372	-13.0352	-6.25462
-13.0315	-4.03838	-13.0314	4.62829	-13.0315	-3.50287	-13.0315	-0.5567	-13.0315	0.66366	-13.0315	-7.24974
-13.0279	-4.5726	-13.0278	5.01262	-13.0278	-3.89026	-13.0278	0.86158	-13.0279	1.35334	-13.0278	-7.45905
-13.0242	-5.10682	-13.0241	5.23878	-13.0242	-4.27764	-13.0242	2.27987	-13.0242	0.73112	-13.0242	-7.05546
-13.0205	-5.64104	-13.0204	3.90705	-13.0205	-4.66503	-13.0205	2.15115	-13.0205	0.01579	-13.0205	-6.57006
-13.0169	-6.17526	-13.0168	2.49128	-13.0169	-5.05242	-13.0169	2.02244	-13.0169	0.59627	-13.0169	-6.61171
-13.0132	-5.41174	-13.0131	0.24789	-13.0132	-4.3674	-13.0132	2.21279	-13.0132	1.10778	-13.0132	-6.50615
-13.0096	-4.63614	-13.0095	-1.83724	-13.0095	-3.68238	-13.0095	2.40314	-13.0096	0.32198	-13.0095	-6.63224
-13.0059	-3.86054	-13.0058	-2.36457	-13.0059	-2.99736	-13.0059	1.0465	-13.0059	-0.47589	-13.0059	-6.83922
-13.0022	-3.08494	-13.0021	-2.90674	-13.0022	-2.31234	-13.0022	-0.31015	-13.0022	0.02279	-13.0022	-6.3071
-12.9986	-2.339	-12.9985	-3.59495	-12.9985	-1.35732	-12.9985	-1.66679	-12.9986	-0.06071	-12.9985	-5.29451
-12.9949	-1.59334	-12.9948	-4.12481	-12.9949	-0.4023	-12.9949	-3.02344	-12.9949	-1.44629	-12.9949	-4.47793
-12.9912	-2.27148	-12.9911	-3.09696	-12.9912	-0.74328	-12.9912	-2.09826	-12.9912	-4.05947	-12.9912	-4.73608
-12.9876	-2.96288	-12.9875	-2.07778	-12.9876	-1.08426	-12.9876	-1.17308	-12.9876	-5.38741	-12.9876	-4.91168
-12.9839	-2.79545	-12.9838	-1.14378	-12.9839	-2.31097	-12.9839	-1.98707	-12.9839	-5.35439	-12.9839	-4.93859
-12.9803	-2.62003	-12.9802	-0.28901	-12.9802	-3.53767	-12.9802	-0.94466	-12.9803	-5.30881	-12.9802	-4.40563
-12.9766	-2.44461	-12.9765	-0.21303	-12.9766	-3.46838	-12.9766	-0.01827	-12.9766	-3.88564	-12.9766	-2.75774
-12.9729	-2.26918	-12.9728	-0.21301	-12.9729	-3.39909	-12.9729	0.90811	-12.9729	-2.44964	-12.9729	-0.36541
-12.9693	-1.91579	-12.9692	-0.95932	-12.9692	-3.2488	-12.9692	0.96431	-12.9693	-1.41882	-12.9692	2.0021
-12.9656	-1.56073	-12.9655	-1.96987	-12.9656	-3.0985	-12.9656	1.02051	-12.9656	-0.39177	-12.9656	2.85339
-12.9619	-0.40479	-12.9618	-5.57627	-12.9619	-1.65221	-12.9619	1.07671	-12.9619	-0.66127	-12.9619	2.42271
-12.9583	-0.66519	-12.9582	-8.70605	-12.9582	-0.20592	-12.9582	1.13291	-12.9583	-0.94285	-12.9582	2.45176
-12.9546	-0.28627	-12.9545	-7.15534	-12.9546	-1.31197	-12.9546	0.67667	-12.9546	-0.17097	-12.9546	3.21018
-12.951	0.09872	-12.9509	-5.52531	-12.9509	-2.41802	-12.9509	0.22043	-12.951	0.61071	-12.9509	3.4744
-12.9473	0.39473	-12.9472	-3.11657	-12.9473	-3.52407	-12.9473	0.15093	-12.9473	1.39239	-12.9473	2.58251
-12.9436	0.68991	-12.9435	-0.88141	-12.9436	-4.63012	-12.9436	1.93784	-12.9436	2.17408	-12.9436	0.97997
-12.94	1.28171	-12.9399	-0.34962	-12.9399	-4.68317	-12.9399	3.5507	-12.94	2.19943	-12.9399	0.00293
-12.9363	1.87627	-12.9362	0.18218	-12.9363	-4.73622	-12.9363	3.30717	-12.9363	2.21775	-12.9363	1.1282
-12.9326	1.13602	-12.9325	0.71398	-12.9326	-3.49327	-12.9326	3.29569	-12.9326	2.23607	-12.9326	2.47503
-12.929	0.38334	-12.9289	1.15289	-12.9289	-2.25032	-12.9289	3.28421	-12.929	2.25439	-12.9289	2.65088
-12.9253	0.38613	-12.9252	0.68086	-12.9253	-1.6251	-12.9253	4.04623	-12.9253	2.46854	-12.9253	4.06366
-12.9217	1.81976	-12.9216	0.20884	-12.9216	-0.99989	-12.9216	4.80824	-12.9217	2.68451	-12.9216	5.87239
-12.918	3.88956	-12.9179	-0.26319	-12.918	-2.53467	-12.918	5.68629	-12.918	4.19705	-12.918	6.11069
-12.9143	5.96516	-12.9142	-0.68887	-12.9143	-4.06945	-12.9143	4.70793	-12.9143	5.72165	-12.9143	5.3219
-12.9107	6.76526	-12.9106	-0.66038	-12.9106	-3.25523	-12.9106	3.61355	-12.9107	3.30255	-12.9106	5.5145
-12.907	7.5535	-12.9069	-0.6319	-12.907	-2.44101	-12.907	2.51917	-12.907	0.84674	-12.907	5.75877
-12.9033	5.01951	-12.9032	-0.60341	-12.9033	-1.62679	-12.9033	3.55191	-12.9033	-0.3125	-12.9033	4.77877
-12.8997	2.4546	-12.8996	-0.51612	-12.8996	-0.81257	-12.8996	6.44105	-12.8997	-1.45968	-12.8996	3.41835
-12.896	1.79922	-12.8959	0.14695	-12.896	0.28599	-12.896	7.77353	-12.896	-1.56691	-12.896	2.7536
-12.8924	1.16162	-12.8923	0.81002	-12.8923	1.38455	-12.8923	7.2496	-12.8924	-1.66446	-12.8923	3.75261
-12.8887	0.10874	-12.8886	1.47309	-12.8887	0.32312	-12.8887	6.95773	-12.8887	-1.76201	-12.8887	3.86412
-12.885	-2.37181	-12.8849	1.83788	-12.885	-0.73832	-12.885	6.66585	-12.885	-1.85956	-12.885	2.271
-12.8814	-4.21304	-12.8813	-0.71666	-12.8813	-1.85376	-12.8813	5.83253	-12.8814	-2.68643	-12.8813	-0.2406
-12.8777	-2.72597	-12.8776	-3.27119	-12.8777	-2.9692	-12.8777	4.9992	-12.8777	-3.52008	-12.8777	-1.68483
-12.874	-0.85203	-12.8739	-5.82572	-12.874	-2.78864	-12.874	4.16588	-12.874	-3.05717	-12.874	-1.24425
-12.8704	-0.39858	-12.8703	-8.07432	-12.8703	-2.60807	-12.8703	3.33255	-12.8704	-2.5822	-12.8703	-0.25353
-12.8667	-0.85708	-12.8666	-7.3308	-12.8667	-2.58824	-12.8667	3.396	-12.8667	-1.73286	-12.8667	-0.59324
-12.8631	0.09988	-12.8629	-6.58729	-12.863	-2.56842	-12.863	3.45945	-12.8631	-0.88004	-12.863	-1.42313
-12.8594	0.98109	-12.8593	-5.84378	-12.8594	-2.54859	-12.8594	2.47868	-12.8594	-1.32378	-12.8594	-1.80487
-12.8557	0.43767	-12.8556	-5.16166	-12.8557	-2.52876	-12.8557	3.35431	-12.8557	-1.77958	-12.8557	-0.90127
-12.8521	0.50391	-12.852	-5.07954	-12.852	-4.12893	-12.852	3.84318	-12.8521	-0.83078	-12.852	-0.31241
-12.8484	0.57595	-12.8483	-4.83809	-12.8484	-5.72911	-12.8484	4.33206	-12.8484	0.1311	-12.8484	-1.47698
-12.8447	-0.33088	-12.8446	-3.03992	-12.8447	-6.03328	-12.8447	2.77116	-12.8447	-0.20359	-12.8447	-3.25856
-12.8411	0.17699	-12.841	-1.34385	-12.841	-6.33745	-12.841	1.21026	-12.8411	-0.55034	-12.841	-4.54121
-12.8374	2.79305	-12.8373	-0.64503	-12.8374	-6.68297	-12.8374	-0.07024	-12.8374	-1.28876	-12.8374	-3.52977
-12.8338	4.00478	-12.8336	-0.02592	-12.8337	-7.02848	-12.8337	-1.35075	-12.8338	-2.03083	-12.8337	-1.60561
-12.8301	2.71159	-12.83	-0.18513	-12.8301	-7.374	-12.8301	-0.46545	-12.8301	-4.79878	-12.8301	0.41399
-12.8264	-0.02859	-12.8263	-0.42573	-12.8264	-7.71951	-12.8264	0.41984	-12.8264	-7.58557	-12.8264	1.99078
-12.8228	-2.3964	-12.8227	-1.46084	-12.8227	-7.66003	-12.8227	-0.66729	-12.8228	-8.04936	-12.8227	2.58665
-12.8191	-3.33681	-12.819	-2.49595	-12.8191	-7.60054	-12.8191	-1.75442	-12.8191	-6.33059	-12.8191	2.19822
-12.8154	-2.78084	-12.8153	-3.53106	-12.8154	-7.54106	-12.8154	-0.05695	-12.8154	-5.72621	-12.8154	0.59535
-12.8118	-2.21107	-12.8117	-4.25932	-12.8117	-7.48158	-12.8117	1.64052	-12.8118	-5.13239	-12.8117	-1.61434
-12.8081	-2.12332	-12.808	-1.99471	-12.8081	-6.05848	-12.8081	0.54372	-12.8081	-3.97301	-12.8081	-3.04511
-12.8044	-2.04005	-12.8043	0.20007	-12.8044	-4.63539	-12.8044	-0.55308	-12.8044	-1.5118	-12.8044	-2.22719
-12.8008	-1.86779	-12.8007	1.55426	-12.8008	-3.2123	-12.8008	-1.1471	-12.8008	0.23215	-12.8008	-0.88256
-12.7971	-1.69471	-12.797	1.30713	-12.7971	-1.78921	-12.7971	0.11528	-12.7971	-0.19162	-12.7971	-0.81649
-12.7935	-0.63174	-12.7934	0.62227	-12.7934	-1.12212	-12.7934	0.46879	-12.7935	-0.36538	-12.7934	-1.90413
-12.7898	1.86332	-12.7897	-0.15243	-12.7898	-0.45503	-12.7898	0.8223	-12.7898	0.75994	-12.7898	-2.47672
-12.7861	3.48174	-12.786	-1.80257	-12.7861	0.21206	-12.7861	-0.75793	-12.7861	2.32951	-12.7861	-2.91996
-12.7825	5.09188	-12.7824	-3.23469	-12.7824	0.87915	-12.7824	-2.33817	-12.7825	1.74216	-12.7824	-3.89649
-12.7788	5.02979	-12.7787	-2.54313	-12.7788	1.64158	-12.7788	-2.74848	-12.7788	-0.74262	-12.7788	-4.06933
-12.7751	3.52832	-12.775	-1.9115	-12.7751	2.40402	-12.7751	-1.3024	-12.7751	-1.94829	-12.7751	-1.87293
-12.7715	2.8145	-12.7714	-2.0233	-12.7714	3.16645	-12.7714	-1.01657	-12.7715	-2.70971	-12.7714	1.38487
-12.7678	2.10813	-12.7677	-3.668	-12.7678	3.92888	-12.7678	-0.73074	-12.7678	-3.46711	-12.7678	5.21505
-12.7642	0.60087	-12.7641	-4.92586	-12.7641	2.55832	-12.7641	0.34793	-12.7642	-3.11703	-12.7641	8.30432
-12.7605	-0.91385	-12.7604	-4.5676	-12.7605	1.18775	-12.7605	-0.4298	-12.7605	-2.75665	-12.7605	9.45851
-12.7568	-1.00475	-12.7567	-3.62578	-12.7568	-0.18282	-12.7568	-2.75453	-12.7568	-1.0997	-12.7568	8.01012
-12.7532	-1.0824	-12.7531	-2.66396	-12.7531	-1.55338	-12.7531	-3.22286	-12.7532	0.56931	-12.7531	5.90507
-12.7495	-0.22984	-12.7494	-1.50763	-12.7495	-2.38754	-12.7495	-1.71272	-12.7495	-0.02898	-12.7495	5.28343
-12.7458	0.63136	-12.7457	-0.35131	-12.7458	-3.22169	-12.7458	-0.20258	-12.7458	-0.64836	-12.7458	5.2895
-12.7422	0.06875	-12.7421	0.64498	-12.7421	-1.89584	-12.7421	0.49538	-12.7422	-1.26775	-12.7421	4.42144
-12.7385	-0.5071	-12.7384	-0.05648	-12.7385	-0.56999	-12.7385	1.19334	-12.7385	-1.88713	-12.7385	3.21374
-12.7349	-1.5279	-12.7348	-2.29572	-12.7348	-0.21615	-12.7348	1.31118	-12.7349	-2.58755	-12.7348	2.00834
-12.7312	-2.55283	-12.7311	-5.94082	-12.7312	0.1377	-12.7312	1.42902	-12.7312	-3.28872	-12.7312	1.22875
-12.7275	-2.00563	-12.7274	-7.96709	-12.7275	0.49155	-12.7275	1.54686	-12.7275	-5.28646	-12.7275	1.13739
-12.7239	-0.02	-12.7238	-8.2656	-12.7238	0.8454	-12.7238	1.66469	-12.7239	-7.29626	-12.7238	0.07143
-12.7202	2.01967	-12.7201	-6.89476	-12.7202	0.25509	-12.7202	1.36194	-12.7202	-7.03706	-12.7202	-1.90314
-12.7165	4.05972	-12.7164	-5.67413	-12.7165	-0.33522	-12.7165	1.05919	-12.7165	-6.75676	-12.7165	-1.41231
-12.7129	6.09976	-12.7128	-5.9121	-12.7128	-2.05953	-12.7128	0.75644	-12.7129	-6.04427	-12.7128	0.90095
-12.7092	5.76678	-12.7091	-6.00316	-12.7092	-3.78384	-12.7092	0.45368	-12.7092	-4.0312	-12.7092	1.83301
-12.7056	3.30565	-12.7055	-4.66808	-12.7055	-4.77915	-12.7055	-0.66124	-12.7056	-2.27618	-12.7055	1.35381
[truncated: 63,586 more rows]

## Sheet: Fig. 2D
CO2 Loading	Fraction of CO2 as Carbamate
%	%
	PLA	META	EDA	PD	MP	PZ
100	6.26945	23.7852	79.8528	0	33.7798	70.1299
90	13.615	34.3864	89.0329	3.44307	41.7476	77.9221
80	24.1166	43.2574	94.1814	8.50679	56.1611	80
70	38.806	57.8748	96.1278	13.7645	67.1865	85.0746

## Sheet: Fig. 2E
Time	Δ[H+]/Δt
min	×10^(-11) mol l ^(–1) s^(–1)
	PLA	META	EDA	PD	MP	PZ	KOH
0.166667	-3.96118e-15	6.4182e-14	4.17494e-15	1.52872e-15	1.55145e-12	-2.24006e-13	5.09741e-17
0.333333	1.10003e-15	1.437e-13	2.15269e-14	3.20741e-15	2.06639e-12	-1.41552e-13	5.82013e-17
0.5	6.16125e-15	2.23218e-13	3.88789e-14	4.88611e-15	2.58133e-12	-5.90985e-14	6.54284e-17
0.666667	1.12225e-14	3.02736e-13	5.62309e-14	6.5648e-15	3.09626e-12	2.33553e-14	7.26556e-17
0.833333	1.62837e-14	3.82254e-13	7.35829e-14	8.24349e-15	3.6112e-12	1.05809e-13	7.98828e-17
1	2.13449e-14	4.61771e-13	9.09349e-14	9.92219e-15	4.12614e-12	1.88263e-13	8.711e-17
1.16667	2.64061e-14	5.50601e-13	1.08287e-13	1.16035e-14	4.70442e-12	2.70717e-13	9.58109e-17
1.33333	3.14673e-14	6.51694e-13	1.25639e-13	1.36446e-14	5.3823e-12	3.53171e-13	1.05532e-16
1.5	3.65285e-14	7.72417e-13	1.44131e-13	1.57434e-14	6.17257e-12	4.35625e-13	1.15696e-16
1.66667	4.15897e-14	9.13223e-13	1.64781e-13	1.8511e-14	7.08545e-12	5.18078e-13	1.28658e-16
1.83333	4.6651e-14	1.07449e-12	1.87665e-13	2.16255e-14	8.15014e-12	6.00532e-13	1.41673e-16
2	5.25388e-14	1.27147e-12	2.13407e-13	2.54297e-14	9.43135e-12	6.9259e-13	1.58401e-16
2.16667	5.93852e-14	1.50135e-12	2.42492e-13	2.98533e-14	1.09226e-11	8.00188e-13	1.7525e-16
2.33333	6.75069e-14	1.77488e-12	2.74409e-13	3.51383e-14	1.26058e-11	9.26416e-13	1.94015e-16
2.5	7.70856e-14	2.10867e-12	3.11255e-13	4.15904e-14	1.45448e-11	1.06736e-12	2.18005e-16
2.66667	8.85956e-14	2.51621e-12	3.53016e-13	4.94505e-14	1.67437e-11	1.23242e-12	2.45937e-16
2.83333	1.03017e-13	3.02705e-12	3.99788e-13	5.9383e-14	1.9154e-11	1.42066e-12	2.76682e-16
3	1.20478e-13	3.6692e-12	4.52786e-13	7.12075e-14	2.18602e-11	1.63734e-12	3.1704e-16
3.16667	1.41878e-13	4.47938e-12	5.13207e-13	8.55941e-14	2.47852e-11	1.88547e-12	3.64651e-16
3.33333	1.68766e-13	5.53093e-12	5.81701e-13	1.033e-13	2.77195e-11	2.17153e-12	4.29364e-16
3.5	2.02611e-13	6.88912e-12	6.5819e-13	1.2684e-13	3.0541e-11	2.48384e-12	5.08272e-16
3.66667	2.46046e-13	8.63723e-12	7.43326e-13	1.55995e-13	3.3123e-11	2.8356e-12	6.06989e-16
3.83333	3.01338e-13	1.08715e-11	8.41035e-13	1.93165e-13	3.52912e-11	3.2212e-12	7.38402e-16
4	3.71545e-13	1.35845e-11	9.48948e-13	2.40825e-13	3.69531e-11	3.6497e-12	9.15377e-16
4.16667	4.62836e-13	1.67097e-11	1.06931e-12	3.06857e-13	3.78535e-11	4.10677e-12	1.15794e-15
4.33333	5.74282e-13	1.99192e-11	1.20363e-12	3.77535e-13	3.80816e-11	4.60126e-12	1.52618e-15
4.5	7.08549e-13	2.29394e-11	1.35156e-12	4.4844e-13	3.76498e-11	5.12508e-12	2.07353e-15
4.66667	8.67736e-13	2.54342e-11	1.51678e-12	5.1284e-13	3.64131e-11	5.67968e-12	3.03835e-15
4.83333	1.05205e-12	2.69388e-11	1.70074e-12	5.5872e-13	3.48418e-11	6.28669e-12	4.74844e-15
5	1.27775e-12	2.74213e-11	1.90212e-12	5.82343e-13	3.30029e-11	6.89603e-12	8.47217e-15
5.16667	1.54837e-12	2.68138e-11	2.12944e-12	5.90846e-13	3.08401e-11	7.52451e-12	1.63962e-14
5.33333	1.86359e-12	2.54034e-11	2.38103e-12	5.72681e-13	2.86184e-11	8.13677e-12	2.99185e-14
5.5	2.21757e-12	2.30585e-11	2.66113e-12	5.3959e-13	2.63375e-11	8.72053e-12	4.86e-14
5.66667	2.59546e-12	2.03535e-11	2.97732e-12	5.00415e-13	2.41847e-11	9.33471e-12	7.09227e-14
5.83333	2.98894e-12	1.7638e-11	3.3345e-12	4.57769e-13	2.24344e-11	9.91961e-12	9.56084e-14
6	3.36607e-12	1.52135e-11	3.72583e-12	4.22974e-13	2.08539e-11	1.05018e-11	1.20572e-13
6.16667	3.70649e-12	1.30376e-11	4.15152e-12	3.92648e-13	1.96669e-11	1.10542e-11	1.45219e-13
6.33333	4.00293e-12	1.14416e-11	4.62455e-12	3.75782e-13	1.86333e-11	1.16052e-11	1.67735e-13
6.5	4.24466e-12	1.03234e-11	5.1431e-12	3.65077e-13	1.77776e-11	1.21466e-11	1.86595e-13
6.66667	4.43651e-12	9.33383e-12	5.72583e-12	3.5903e-13	1.71379e-11	1.26686e-11	1.99908e-13
6.83333	4.56635e-12	8.57895e-12	6.36837e-12	3.44336e-13	1.65554e-11	1.31841e-11	2.07432e-13
7	4.63299e-12	8.04876e-12	7.03994e-12	3.38249e-13	1.61043e-11	1.36087e-11	2.11676e-13
7.16667	4.60545e-12	7.68452e-12	7.81338e-12	3.25774e-13	1.57614e-11	1.40868e-11	2.14721e-13
7.33333	4.53182e-12	7.36518e-12	8.65643e-12	3.21174e-13	1.52394e-11	1.4509e-11	2.17035e-13
7.5	4.37621e-12	7.13444e-12	9.58357e-12	3.17933e-13	1.4684e-11	1.49577e-11	2.18412e-13
7.66667	4.17745e-12	7.00936e-12	1.05354e-11	3.09943e-13	1.42652e-11	1.53637e-11	2.20249e-13
7.83333	3.93092e-12	6.99756e-12	1.16386e-11	3.07852e-13	1.37779e-11	1.57735e-11	2.21224e-13
8	3.63685e-12	6.97856e-12	1.28432e-11	3.08757e-13	1.3601e-11	1.6154e-11	2.2345e-13
8.16667	3.3219e-12	7.03564e-12	1.41833e-11	3.0647e-13	1.31759e-11	1.65713e-11	2.26667e-13
8.33333	2.97664e-12	7.0021e-12	1.57124e-11	3.06748e-13	1.29768e-11	1.70179e-11	2.30576e-13
8.5	2.64023e-12	7.01687e-12	1.73309e-11	3.11555e-13	1.28496e-11	1.74753e-11	2.34116e-13
8.66667	2.32652e-12	6.95693e-12	1.90094e-11	3.09577e-13	1.23866e-11	1.79411e-11	2.3732e-13
8.83333	2.05058e-12	7.00307e-12	2.09023e-11	3.04882e-13	1.20812e-11	1.84442e-11	2.40717e-13
9	1.81089e-12	6.8564e-12	2.28575e-11	3.00922e-13	1.18834e-11	1.89417e-11	2.44271e-13
9.16667	1.61844e-12	6.89388e-12	2.50149e-11	3.10797e-13	1.17208e-11	1.94844e-11	2.48542e-13
9.33333	1.48008e-12	6.85679e-12	2.72729e-11	3.131e-13	1.15038e-11	2.00046e-11	2.5226e-13
9.5	1.38598e-12	6.8107e-12	2.95183e-11	3.06706e-13	1.14977e-11	2.05831e-11	2.54935e-13
9.66667	1.32036e-12	6.81416e-12	3.19419e-11	3.02285e-13	1.1472e-11	2.11755e-11	2.57535e-13
9.83333	1.27157e-12	6.82306e-12	3.43831e-11	3.03117e-13	1.14402e-11	2.1797e-11	2.62123e-13
10	1.23756e-12	6.87634e-12	3.69633e-11	2.96458e-13	1.13518e-11	2.24917e-11	2.6522e-13
10.1667	1.20765e-12	6.85187e-12	3.94109e-11	2.96277e-13	1.13163e-11	2.31839e-11	2.70023e-13
10.3333	1.19354e-12	7.03532e-12	4.17358e-11	3.06002e-13	1.13789e-11	2.39356e-11	2.73123e-13
10.5	1.19816e-12	7.00855e-12	4.40728e-11	3.06723e-13	1.12035e-11	2.46721e-11	2.76235e-13
10.6667	1.19268e-12	7.10126e-12	4.63245e-11	3.06298e-13	1.10223e-11	2.54501e-11	2.79647e-13
10.8333	1.18655e-12	7.05222e-12	4.84765e-11	3.03924e-13	1.07372e-11	2.63382e-11	2.82669e-13
11	1.17461e-12	7.12842e-12	5.03681e-11	3.21106e-13	1.05155e-11	2.72584e-11	2.88596e-13
11.1667	1.14951e-12	7.21027e-12	5.19535e-11	3.26916e-13	1.02483e-11	2.82189e-11	2.93156e-13
11.3333	1.13315e-12	7.28872e-12	5.33818e-11	3.30104e-13	1.00797e-11	2.91892e-11	2.96074e-13
11.5	1.113e-12	7.37591e-12	5.46523e-11	3.33849e-13	9.94685e-12	3.01998e-11	3.0129e-13
11.6667	1.0894e-12	7.27996e-12	5.56725e-11	3.32497e-13	9.74923e-12	3.13141e-11	3.08162e-13
11.8333	1.06761e-12	7.20537e-12	5.65295e-11	3.32975e-13	9.61228e-12	3.23915e-11	3.11416e-13
12	1.05582e-12	7.09768e-12	5.71537e-11	3.28518e-13	9.57337e-12	3.34563e-11	3.17166e-13
12.1667	1.05523e-12	7.19026e-12	5.76055e-11	3.42115e-13	9.50448e-12	3.46347e-11	3.22735e-13
12.3333	1.05865e-12	7.06932e-12	5.77946e-11	3.39927e-13	9.69014e-12	3.58668e-11	3.29259e-13
12.5	1.04253e-12	7.0836e-12	5.78714e-11	3.36399e-13	9.84527e-12	3.71288e-11	3.35961e-13
12.6667	1.04305e-12	7.10794e-12	5.78755e-11	3.3505e-13	9.98213e-12	3.84095e-11	3.41192e-13
12.8333	1.0293e-12	6.98188e-12	5.74999e-11	3.41951e-13	1.02214e-11	3.96503e-11	3.50212e-13
13	1.03206e-12	7.04532e-12	5.71568e-11	3.4232e-13	1.04294e-11	4.09441e-11	3.56748e-13
13.1667	1.04152e-12	7.07788e-12	5.69564e-11	3.4909e-13	1.07545e-11	4.22322e-11	3.62085e-13
13.3333	1.0563e-12	7.16641e-12	5.67109e-11	3.55281e-13	1.08718e-11	4.34996e-11	3.70402e-13
13.5	1.07967e-12	7.23239e-12	5.62182e-11	3.5329e-13	1.10687e-11	4.48013e-11	3.78628e-13
13.6667	1.09424e-12	7.26649e-12	5.60089e-11	3.58447e-13	1.11939e-11	4.59708e-11	3.83248e-13
13.8333	1.09913e-12	7.27757e-12	5.5887e-11	3.56066e-13	1.13734e-11	4.71742e-11	3.87014e-13
14	1.11139e-12	7.41446e-12	5.56985e-11	3.66268e-13	1.1453e-11	4.84235e-11	3.9224e-13
14.1667	1.12717e-12	7.37297e-12	5.56546e-11	3.72232e-13	1.15737e-11	4.96443e-11	3.99507e-13
14.3333	1.13216e-12	7.40574e-12	5.58072e-11	3.75617e-13	1.162e-11	5.08982e-11	4.06347e-13
14.5	1.14849e-12	7.5193e-12	5.60607e-11	3.8135e-13	1.1577e-11	5.22449e-11	4.10147e-13
14.6667	1.13632e-12	7.40293e-12	5.62171e-11	3.85395e-13	1.14718e-11	5.36263e-11	4.16194e-13
14.8333	1.14088e-12	7.36886e-12	5.64197e-11	3.86242e-13	1.13184e-11	5.47972e-11	4.22308e-13
15	1.14173e-12	7.35551e-12	5.65081e-11	4.01488e-13	1.1265e-11	5.60455e-11	4.25155e-13
15.1667	1.13341e-12	7.35369e-12	5.68106e-11	4.06812e-13	1.11909e-11	5.73233e-11	4.32879e-13
15.3333	1.12018e-12	7.37919e-12	5.70875e-11	4.16731e-13	1.1233e-11	5.84695e-11	4.40384e-13
15.5	1.10863e-12	7.4417e-12	5.73363e-11	4.19733e-13	1.12396e-11	5.94218e-11	4.48539e-13
15.6667	1.10359e-12	7.61669e-12	5.77456e-11	4.20896e-13	1.13938e-11	6.05104e-11	4.55338e-13
15.8333	1.12444e-12	7.90546e-12	5.81697e-11	4.25818e-13	1.15415e-11	6.14119e-11	4.62965e-13
16	1.13968e-12	7.95063e-12	5.80962e-11	4.31985e-13	1.15408e-11	6.23916e-11	4.72173e-13
16.1667	1.14067e-12	8.02455e-12	5.85737e-11	4.36251e-13	1.17212e-11	6.31443e-11	4.83949e-13
16.3333	1.12566e-12	8.04944e-12	5.89313e-11	4.32727e-13	1.19098e-11	6.39901e-11	4.94103e-13
16.5	1.12757e-12	8.02485e-12	5.92e-11	4.34983e-13	1.17556e-11	6.46519e-11	5.04672e-13
16.6667	1.13325e-12	7.95031e-12	5.96224e-11	4.40315e-13	1.17869e-11	6.54676e-11	5.16067e-13
16.8333	1.13203e-12	7.83254e-12	6.01441e-11	4.54376e-13	1.18265e-11	6.61848e-11	5.24348e-13
17	1.13019e-12	7.78929e-12	6.06853e-11	4.60087e-13	1.18592e-11	6.67431e-11	5.35741e-13
17.1667	1.15191e-12	7.712e-12	6.07704e-11	4.77743e-13	1.20822e-11	6.70665e-11	5.4911e-13
17.3333	1.16152e-12	7.88681e-12	6.09889e-11	4.77454e-13	1.19803e-11	6.73907e-11	5.61253e-13
17.5	1.18071e-12	8.20484e-12	6.12314e-11	4.80536e-13	1.19358e-11	6.76547e-11	5.75923e-13
17.6667	1.1768e-12	8.47729e-12	6.12933e-11	4.94302e-13	1.1964e-11	6.8003e-11	5.84578e-13
17.8333	1.19589e-12	8.62867e-12	6.12692e-11	4.95496e-13	1.16928e-11	6.79396e-11	5.90809e-13
18	1.20532e-12	8.84114e-12	6.12885e-11	5.05242e-13	1.15132e-11	6.80244e-11	5.97658e-13
18.1667	1.22049e-12	8.90118e-12	6.16086e-11	5.10196e-13	1.1459e-11	6.81811e-11	6.09267e-13
18.3333	1.23326e-12	9.12235e-12	6.16323e-11	5.05146e-13	1.11801e-11	6.80237e-11	6.19297e-13
18.5	1.24236e-12	9.36908e-12	6.15209e-11	5.07751e-13	1.10283e-11	6.79101e-11	6.31277e-13
18.6667	1.25577e-12	9.11096e-12	6.16136e-11	5.22834e-13	1.10387e-11	6.77082e-11	6.45256e-13
18.8333	1.26078e-12	9.00702e-12	6.12335e-11	5.38367e-13	1.10495e-11	6.73933e-11	6.58089e-13
19	1.26536e-12	8.9485e-12	6.10395e-11	5.53684e-13	1.12593e-11	6.69293e-11	6.73344e-13
19.1667	1.25371e-12	9.03603e-12	6.0922e-11	5.6103e-13	1.13043e-11	6.63997e-11	6.86034e-13
19.3333	1.27603e-12	9.09339e-12	6.07101e-11	5.62401e-13	1.11694e-11	6.57364e-11	7.05867e-13
19.5	1.29964e-12	8.93207e-12	6.07242e-11	5.85091e-13	1.14541e-11	6.51068e-11	7.20362e-13
19.6667	1.28683e-12	8.7715e-12	6.03695e-11	5.89889e-13	1.13876e-11	6.4349e-11	7.28539e-13
19.8333	1.28555e-12	8.72797e-12	6.03394e-11	6.09835e-13	1.11733e-11	6.35985e-11	7.38188e-13
20	1.29864e-12	8.5883e-12	6.02141e-11	6.32399e-13	1.10305e-11	6.25675e-11	7.51923e-13
20.1667	1.30084e-12	8.68654e-12	5.99195e-11	6.39194e-13	1.09599e-11	6.18047e-11	7.60221e-13
20.3333	1.31213e-12	8.94736e-12	5.94847e-11	6.46998e-13	1.07746e-11	6.09699e-11	7.71187e-13
20.5	1.30749e-12	8.90945e-12	5.89169e-11	6.65311e-13	1.06986e-11	6.00176e-11	7.93566e-13
20.6667	1.32369e-12	8.88207e-12	5.90619e-11	6.70301e-13	1.07327e-11	5.9122e-11	8.14914e-13
20.8333	1.32382e-12	9.13449e-12	5.87595e-11	6.74078e-13	1.08774e-11	5.81583e-11	8.35209e-13
21	1.34706e-12	9.431e-12	5.85231e-11	6.80719e-13	1.09418e-11	5.72236e-11	8.54427e-13
21.1667	1.34963e-12	9.64656e-12	5.84769e-11	6.7515e-13	1.09389e-11	5.63406e-11	8.76641e-13
21.3333	1.35726e-12	9.52646e-12	5.81373e-11	6.9207e-13	1.10727e-11	5.52732e-11	9.02979e-13
21.5	1.37361e-12	9.5685e-12	5.75173e-11	6.90326e-13	1.09809e-11	5.42331e-11	9.19304e-13
21.6667	1.38937e-12	9.51564e-12	5.69973e-11	7.18923e-13	1.08583e-11	5.32837e-11	9.4351e-13
21.8333	1.40329e-12	9.62795e-12	5.63885e-11	7.27314e-13	1.06912e-11	5.22538e-11	9.61726e-13
22	1.40042e-12	9.7639e-12	5.59928e-11	7.46164e-13	1.07161e-11	5.1159e-11	9.7498e-13
22.1667	1.39494e-12	9.80229e-12	5.53322e-11	7.78278e-13	1.051e-11	5.00846e-11	9.86975e-13
22.3333	1.39824e-12	9.88792e-12	5.47538e-11	7.99422e-13	1.02977e-11	4.89259e-11	1.00727e-12
22.5	1.41041e-12	9.76341e-12	5.41071e-11	8.19062e-13	1.03196e-11	4.78804e-11	1.02805e-12
22.6667	1.40265e-12	9.82259e-12	5.33795e-11	8.32066e-13	1.05775e-11	4.6715e-11	1.0547e-12
22.8333	1.42716e-12	9.95409e-12	5.26483e-11	8.39405e-13	1.06383e-11	4.5599e-11	1.08639e-12
23	1.42324e-12	1.0032e-11	5.17033e-11	8.48011e-13	1.07325e-11	4.44561e-11	1.11667e-12
23.1667	1.42255e-12	9.8017e-12	5.14701e-11	8.74044e-13	1.06673e-11	4.34615e-11	1.14515e-12
23.3333	1.44038e-12	9.78583e-12	5.0834e-11	8.69343e-13	1.06493e-11	4.24014e-11	1.17454e-12
23.5	1.46013e-12	9.59811e-12	5.01799e-11	8.8272e-13	1.06653e-11	4.11522e-11	1.20805e-12
23.6667	1.45254e-12	9.65352e-12	4.95437e-11	8.68953e-13	1.05193e-11	4.00456e-11	1.24147e-12
23.8333	1.48313e-12	9.7035e-12	4.9055e-11	8.88972e-13	1.06592e-11	3.88325e-11	1.26594e-12
24	1.47817e-12	9.76022e-12	4.84456e-11	9.09357e-13	1.06353e-11	3.77091e-11	1.30165e-12
24.1667	1.51515e-12	9.81141e-12	4.77116e-11	9.01318e-13	1.04469e-11	3.66946e-11	1.33343e-12
24.3333	1.52286e-12	9.73479e-12	4.69377e-11	9.24389e-13	1.03349e-11	3.55577e-11	1.36119e-12
24.5	1.55138e-12	9.81416e-12	4.62107e-11	9.44501e-13	1.03419e-11	3.44743e-11	1.39814e-12
24.6667	1.57734e-12	1.01882e-11	4.5617e-11	9.53362e-13	1.02653e-11	3.33408e-11	1.43041e-12
24.8333	1.59288e-12	1.04046e-11	4.4831e-11	9.93572e-13	1.01049e-11	3.24944e-11	1.47529e-12
25	1.62242e-12	1.04623e-11	4.42268e-11	1.02687e-12	9.86017e-12	3.1499e-11	1.50889e-12
25.1667	1.63627e-12	1.06546e-11	4.35608e-11	1.05695e-12	9.77937e-12	3.05585e-11	1.53616e-12
25.3333	1.65857e-12	1.05443e-11	4.25442e-11	1.07233e-12	9.6561e-12	2.97036e-11	1.5756e-12
25.5	1.66542e-12	1.05977e-11	4.19364e-11	1.08797e-12	9.49015e-12	2.88098e-11	1.62424e-12
25.6667	1.66667e-12	1.06584e-11	4.14094e-11	1.12435e-12	9.53395e-12	2.78882e-11	1.66722e-12
25.8333	1.68965e-12	1.07132e-11	4.07471e-11	1.15453e-12	9.57796e-12	2.69887e-11	1.7247e-12
26	1.71218e-12	1.07754e-11	4.02991e-11	1.16615e-12	9.62217e-12	2.62863e-11	1.78268e-12
26.1667	1.72881e-12	1.06698e-11	3.94161e-11	1.17222e-12	9.66658e-12	2.54901e-11	1.8397e-12
26.3333	1.7429e-12	1.05582e-11	3.88445e-11	1.19507e-12	9.7112e-12	2.46314e-11	1.90245e-12
26.5	1.748e-12	1.06336e-11	3.82861e-11	1.21521e-12	9.75603e-12	2.3905e-11	1.945e-12
26.6667	1.7673e-12	1.04733e-11	3.78244e-11	1.26367e-12	9.80106e-12	2.31632e-11	2.01e-12
26.8333	1.78018e-12	1.04068e-11	3.71079e-11	1.29194e-12	9.8463e-12	2.26027e-11	2.07064e-12
27	1.79577e-12	1.02697e-11	3.61835e-11	1.33183e-12	9.66198e-12	2.1909e-11	2.11608e-12
27.1667	1.79169e-12	1.00874e-11	3.54691e-11	1.3476e-12	9.52276e-12	2.12644e-11	2.17034e-12
27.3333	1.80316e-12	9.98779e-12	3.46911e-11	1.36622e-12	9.42885e-12	2.05337e-11	2.22589e-12
27.5	1.79822e-12	1.00015e-11	3.38985e-11	1.39878e-12	9.14804e-12	2.0068e-11	2.29342e-12
27.6667	1.83631e-12	1.01425e-11	3.31408e-11	1.42311e-12	8.95836e-12	1.95478e-11	2.36044e-12
27.8333	1.86225e-12	1.03987e-11	3.20872e-11	1.47153e-12	8.86025e-12	1.89892e-11	2.43814e-12
28	1.85686e-12	1.06249e-11	3.15022e-11	1.47063e-12	8.85413e-12	1.84083e-11	2.50187e-12
28.1667	1.87002e-12	1.06608e-11	3.0718e-11	1.47913e-12	8.94042e-12	1.78215e-11	2.60043e-12
28.3333	1.87826e-12	1.06972e-11	3.01213e-11	1.51107e-12	8.88226e-12	1.74184e-11	2.69335e-12
28.5	1.9052e-12	1.07163e-11	2.97642e-11	1.53405e-12	8.72587e-12	1.68848e-11	2.7864e-12
28.6667	1.90903e-12	1.06912e-11	2.89366e-11	1.55176e-12	8.75624e-12	1.62258e-11	2.88295e-12
28.8333	1.9231e-12	1.06485e-11	2.84537e-11	1.58537e-12	8.69849e-12	1.56437e-11	2.98088e-12
29	1.93739e-12	1.07268e-11	2.75994e-11	1.61357e-12	8.78199e-12	1.51555e-11	3.09144e-12
29.1667	1.96138e-12	1.07735e-11	2.71966e-11	1.65437e-12	8.76567e-12	1.46013e-11	3.19646e-12
29.3333	1.99195e-12	1.07886e-11	2.6898e-11	1.70376e-12	8.66023e-12	1.41584e-11	3.30616e-12
29.5	2.00904e-12	1.07907e-11	2.63276e-11	1.72047e-12	8.45428e-12	1.3673e-11	3.40757e-12
29.6667	2.05446e-12	1.0826e-11	2.59142e-11	1.80853e-12	8.43943e-12	1.31711e-11	3.54152e-12
29.8333	2.06184e-12	1.08947e-11	2.56586e-11	1.86064e-12	8.37148e-12	1.26526e-11	3.64515e-12
30	2.07735e-12	1.06327e-11	2.51809e-11	1.88375e-12	8.54428e-12	1.22972e-11	3.80087e-12
30.1667	2.09467e-12	1.04044e-11	2.4915e-11	1.94082e-12	8.42742e-12	1.19418e-11	3.96463e-12
30.3333	2.11575e-12	1.04049e-11	2.44786e-11	1.95772e-12	8.26756e-12	1.15952e-11	4.11887e-12
30.5	2.12839e-12	1.01019e-11	2.43091e-11	1.98459e-12	8.30234e-12	1.11101e-11	4.29039e-12
30.6667	2.14408e-12	1.00647e-11	2.40216e-11	2.04285e-12	8.28305e-12	1.06757e-11	4.47377e-12
30.8333	2.15099e-12	1.01307e-11	2.40568e-11	2.10182e-12	8.25878e-12	1.02921e-11	4.66087e-12
31	2.15672e-12	1.03005e-11	2.40275e-11	2.16127e-12	8.2397e-12	9.96934e-12	4.85428e-12
31.1667	2.18165e-12	1.03948e-11	2.35657e-11	2.22663e-12	8.2156e-12	9.73161e-12	5.06749e-12
31.3333	2.20034e-12	1.04263e-11	2.30937e-11	2.26526e-12	8.19673e-12	9.57909e-12	5.27076e-12
31.5	2.19012e-12	1.03814e-11	2.26324e-11	2.3273e-12	8.17281e-12	9.33809e-12	5.51421e-12
31.6667	2.19782e-12	1.04782e-11	2.21609e-11	2.39557e-12	7.89988e-12	9.0258e-12	5.75831e-12
31.8333	2.20725e-12	1.05109e-11	2.17343e-11	2.4356e-12	7.927e-12	8.8333e-12	6.00799e-12
32	2.23432e-12	1.04658e-11	2.0978e-11	2.45564e-12	7.70338e-12	8.58662e-12	6.2669e-12
32.1667	2.23796e-12	1.05651e-11	2.03226e-11	2.46454e-12	7.78188e-12	8.29126e-12	6.5276e-12
32.3333	2.24213e-12	1.04114e-11	1.9824e-11	2.51539e-12	7.90609e-12	7.94158e-12	6.82802e-12
32.5	2.24118e-12	1.02152e-11	1.91036e-11	2.57382e-12	7.82762e-12	7.55493e-12	7.16128e-12
32.6667	2.27216e-12	1.02024e-11	1.85972e-11	2.63312e-12	7.54603e-12	7.32335e-12	7.49765e-12
32.8333	2.29853e-12	1.01835e-11	1.79234e-11	2.67707e-12	7.36176e-12	7.07213e-12	7.84706e-12
33	2.3283e-12	9.97987e-12	1.75212e-11	2.71857e-12	7.28446e-12	6.80604e-12	8.25337e-12
33.1667	2.36595e-12	9.99999e-12	1.70069e-11	2.74691e-12	7.30517e-12	6.52026e-12	8.65479e-12
33.3333	2.38809e-12	1.00269e-11	1.68225e-11	2.78273e-12	7.17159e-12	6.2323e-12	9.12873e-12
33.5	2.42301e-12	1.00477e-11	1.65816e-11	2.85482e-12	6.88337e-12	6.13517e-12	9.63054e-12
33.6667	2.42869e-12	1.02964e-11	1.5881e-11	2.92788e-12	6.74598e-12	6.05344e-12	1.01909e-11
33.8333	2.4359e-12	1.03546e-11	1.51805e-11	2.9657e-12	6.76872e-12	5.81522e-12	1.07782e-11
34	2.46981e-12	1.04452e-11	1.49274e-11	3.03515e-12	6.94334e-12	5.59641e-12	1.13767e-11
34.1667	2.49304e-12	1.03818e-11	1.47313e-11	3.13644e-12	7.01355e-12	5.39302e-12	1.20373e-11
34.3333	2.54181e-12	1.0364e-11	1.45925e-11	3.23923e-12	6.97913e-12	5.22272e-12	1.27444e-11
34.5	2.56182e-12	1.03789e-11	1.41038e-11	3.37612e-12	6.83983e-12	5.08914e-12	1.35225e-11
34.6667	2.57256e-12	1.02375e-11	1.37298e-11	3.45866e-12	6.5954e-12	4.81243e-12	1.43487e-11
34.8333	2.57732e-12	1.01423e-11	1.34707e-11	3.51466e-12	6.55785e-12	4.78056e-12	1.52779e-11
35	2.59405e-12	9.87614e-12	1.33267e-11	3.56114e-12	6.46744e-12	4.62614e-12	1.62506e-11
35.1667	2.6013e-12	9.72349e-12	1.32983e-11	3.63222e-12	6.32406e-12	4.52585e-12	1.73069e-11
35.3333	2.6227e-12	9.69729e-12	1.29746e-11	3.68429e-12	6.39755e-12	4.4766e-12	1.84408e-11
35.5	2.62628e-12	9.78592e-12	1.28247e-11	3.74806e-12	6.36445e-12	4.30452e-12	1.97522e-11
35.6667	2.65698e-12	9.79387e-12	1.28489e-11	3.84271e-12	6.26989e-12	4.20129e-12	2.12322e-11
35.8333	2.64604e-12	9.93034e-12	1.30477e-11	3.93641e-12	6.17537e-12	3.99266e-12	2.2776e-11
36	2.63821e-12	9.94445e-12	1.30076e-11	4.01023e-12	6.35332e-12	3.85572e-12	2.44516e-11
36.1667	2.66485e-12	1.00758e-11	1.27401e-11	4.13613e-12	6.47745e-12	3.7878e-12	2.62178e-11
36.3333	2.68146e-12	1.01248e-11	1.22333e-11	4.2355e-12	6.54763e-12	3.61422e-12	2.81511e-11
36.5	2.7009e-12	1.0091e-11	1.19605e-11	4.35408e-12	6.56372e-12	3.52758e-12	3.0132e-11
36.6667	2.72844e-12	1.02182e-11	1.19222e-11	4.44204e-12	6.52561e-12	3.35279e-12	3.23336e-11
36.8333	2.74864e-12	1.00585e-11	1.17025e-11	4.55061e-12	6.43317e-12	3.08986e-12	3.47102e-11
37	2.79515e-12	9.81487e-12	1.13117e-11	4.65331e-12	6.28627e-12	2.93181e-12	3.73011e-11
37.1667	2.81312e-12	9.73444e-12	1.11565e-11	4.75684e-12	6.40874e-12	2.88067e-12	4.01047e-11
37.3333	2.81139e-12	9.61173e-12	1.12375e-11	4.90052e-12	6.53125e-12	2.74119e-12	4.32339e-11
37.5	2.8568e-12	9.44655e-12	1.11358e-11	5.05026e-12	6.05018e-12	2.70682e-12	4.65977e-11
37.6667	2.87302e-12	9.49015e-12	1.09109e-11	5.16028e-12	5.84795e-12	2.6017e-12	5.00906e-11
37.8333	2.91469e-12	9.53395e-12	1.05723e-11	5.22983e-12	5.63813e-12	2.42582e-12	5.39786e-11
38	2.93932e-12	9.57796e-12	1.01102e-11	5.37743e-12	5.76367e-12	2.55102e-12	5.78099e-11
38.1667	2.9457e-12	9.39866e-12	1.00047e-11	5.45436e-12	5.60852e-12	2.41138e-12	6.16311e-11
38.3333	2.96833e-12	9.26324e-12	9.83539e-12	5.59449e-12	5.5089e-12	2.3771e-12	6.54774e-11
38.5	2.96975e-12	9.17189e-12	9.18946e-12	5.685e-12	5.46494e-12	2.2719e-12	6.93269e-11
38.6667	2.95482e-12	9.12482e-12	8.96106e-12	5.75664e-12	5.47676e-12	2.29014e-12	7.30156e-11
38.8333	2.9588e-12	8.8951e-12	8.6773e-12	5.84993e-12	5.54451e-12	2.25513e-12	7.66657e-11
39	2.95783e-12	8.75445e-12	8.32937e-12	6.05385e-12	5.38496e-12	2.34519e-12	8.03246e-11
39.1667	3.01095e-12	8.70327e-12	7.97758e-12	6.2942e-12	5.33761e-12	2.36417e-12	8.35886e-11
39.3333	3.04563e-12	8.51222e-12	7.62968e-12	6.47311e-12	5.06891e-12	2.31206e-12	8.66785e-11
39.5	3.08189e-12	8.45637e-12	7.27791e-12	6.58946e-12	5.19108e-12	2.38368e-12	8.92784e-11
39.6667	3.12016e-12	8.53635e-12	7.40717e-12	6.67942e-12	5.09088e-12	2.40193e-12	9.16253e-11
39.8333	3.15326e-12	8.52035e-12	7.5933e-12	6.77064e-12	5.38334e-12	2.36679e-12	9.30811e-11
40	3.16528e-12	8.41864e-12	7.41785e-12	6.87847e-12	5.45242e-12	2.27828e-12	9.38895e-11
40.1667	3.19288e-12	8.22028e-12	7.30608e-12	7.00325e-12	5.29105e-12	2.1364e-12	9.42466e-11
40.3333	3.2131e-12	8.20568e-12	7.25131e-12	7.18774e-12	5.24343e-12	1.94113e-12	9.40868e-11
40.5	3.2388e-12	8.37569e-12	7.26036e-12	7.32848e-12	5.30982e-12	1.6925e-12	9.3076e-11
40.6667	3.286e-12	8.22185e-12	7.32655e-12	7.45557e-12	5.20188e-12	1.58574e-12	9.13912e-11
40.8333	3.28255e-12	8.25389e-12	7.02948e-12	7.6687e-12	4.92554e-12	1.44337e-12	8.92814e-11
41	3.31534e-12	8.23429e-12	6.79638e-12	7.85659e-12	4.76373e-12	1.44411e-12	8.66706e-11
41.1667	3.35593e-12	8.17315e-12	6.62055e-12	8.02842e-12	4.71673e-12	1.39135e-12	8.39861e-11
41.3333	3.4031e-12	8.30005e-12	6.5633e-12	8.26787e-12	4.4942e-12	1.28509e-12	8.04368e-11
41.5	3.44116e-12	8.3747e-12	6.63049e-12	8.45558e-12	4.44444e-12	1.32104e-12	7.70566e-11
41.6667	3.51374e-12	8.16563e-12	6.33276e-12	8.60113e-12	4.56786e-12	1.32129e-12	7.32223e-11
41.8333	3.55736e-12	8.19401e-12	6.58306e-12	8.79079e-12	4.86487e-12	1.28583e-12	6.9494e-11
42	3.57888e-12	8.18007e-12	6.4676e-12	8.96667e-12	4.69851e-12	1.21466e-12	6.58401e-11
42.1667	3.58694e-12	8.11316e-12	6.47125e-12	9.1749e-12	4.70613e-12	1.10779e-12	6.25586e-11
42.3333	3.59542e-12	8.04138e-12	6.16974e-12	9.39619e-12	4.88812e-12	1.14436e-12	5.92398e-11
42.5	3.6057e-12	7.97468e-12	5.99326e-12	9.57997e-12	4.60462e-12	1.32347e-12	5.57177e-11
42.6667	3.69451e-12	7.90307e-12	5.93617e-12	9.82218e-12	4.4959e-12	1.28764e-12	5.25058e-11
42.8333	3.70698e-12	7.83658e-12	5.57322e-12	1.00059e-11	4.26773e-12	1.41309e-12	4.93054e-11
43	3.76022e-12	7.76514e-12	5.82271e-12	1.01174e-11	4.27339e-12	1.50275e-12	4.62939e-11
43.1667	3.78904e-12	7.98691e-12	5.76563e-12	1.03335e-11	4.16471e-12	1.55662e-12	4.28553e-11
43.3333	3.82119e-12	7.96366e-12	5.83415e-12	1.0508e-11	3.93602e-12	1.5747e-12	3.99918e-11
43.5	3.85918e-12	7.69482e-12	6.02262e-12	1.07473e-11	3.94225e-12	1.55699e-12	3.70121e-11
43.6667	3.88565e-12	7.72189e-12	5.90381e-12	1.10392e-11	4.18393e-12	1.50349e-12	3.42617e-11
43.8333	3.88447e-12	7.79374e-12	5.47773e-12	1.13359e-11	4.01311e-12	1.4142e-12	3.17041e-11
44	3.92166e-12	7.92018e-12	5.23375e-12	1.15119e-11	4.0783e-12	1.28912e-12	2.96238e-11
44.1667	3.94192e-12	7.79761e-12	5.17683e-12	1.16929e-11	4.08198e-12	1.12825e-12	2.75429e-11
44.3333	3.92374e-12	7.72022e-12	5.30244e-12	1.18789e-11	4.02891e-12	9.31598e-13	2.53429e-11
44.5	3.93801e-12	7.44249e-12	5.18138e-12	1.21352e-11	4.21293e-12	8.95767e-13	2.36501e-11
44.6667	3.95428e-12	7.26075e-12	4.81364e-12	1.23395e-11	3.9816e-12	8.42021e-13	2.19298e-11
44.8333	3.99095e-12	7.18451e-12	4.19924e-12	1.25061e-11	3.98789e-12	7.7036e-13	2.10749e-11
45	4.03236e-12	7.20494e-12	3.8298e-12	1.27633e-11	3.93226e-12	6.80783e-13	1.95878e-11
45.1667	4.10789e-12	7.07319e-12	3.70931e-12	1.28782e-11	3.81949e-12	5.73291e-13	1.85151e-11
45.3333	4.1418e-12	6.78893e-12	3.34158e-12	1.30225e-11	3.64464e-12	4.47884e-13	1.72006e-11
45.5	4.19678e-12	6.65342e-12	3.21939e-12	1.315e-11	3.76855e-12	3.04561e-13	1.57924e-11
45.6667	4.25665e-12	6.67585e-12	2.91155e-12	1.34306e-11	3.83505e-12	1.43323e-13	1.48188e-11
45.8333	4.30214e-12	6.84807e-12	3.34714e-12	1.36167e-11	3.83919e-12	1.61238e-13	1.39762e-11
46	4.35097e-12	6.91732e-12	3.59667e-12	1.3704e-11	3.4836e-12	1.79153e-13	1.25952e-11
46.1667	4.46872e-12	6.88337e-12	3.66012e-12	1.38852e-11	3.42815e-12	0	1.12069e-11
46.3333	4.50872e-12	6.74598e-12	3.5375e-12	1.39938e-11	3.67351e-12	0	9.88664e-12
46.5	4.57813e-12	6.76872e-12	3.22881e-12	1.41471e-11	3.55749e-12	1.79566e-13	9.47837e-12
46.6667	4.64934e-12	6.67892e-12	3.66526e-12	1.42407e-11	3.74298e-12	3.41176e-13	9.65082e-12
46.8333	4.66492e-12	6.80202e-12	3.91522e-12	1.44812e-11	3.56624e-12	4.84829e-13	8.52768e-12
47	4.70141e-12	6.82048e-12	3.97867e-12	1.45476e-11	3.69172e-12	6.10526e-13	7.85565e-12
47.1667	4.74144e-12	6.73406e-12	3.85563e-12	1.47109e-11	3.45414e-12	5.38699e-13	7.64591e-12
47.3333	4.74664e-12	6.54252e-12	3.54608e-12	1.47688e-11	3.51947e-12	4.66873e-13	6.66324e-12
47.5	4.78626e-12	6.55785e-12	3.05004e-12	1.50192e-11	3.5827e-12	3.95046e-13	6.2886e-12
47.6667	4.75682e-12	6.25222e-12	3.30086e-12	1.52125e-11	3.64804e-12	5.02786e-13	6.53184e-12
47.8333	4.76848e-12	6.21535e-12	3.36474e-12	1.5268e-11	3.34865e-12	4.13003e-13	6.08326e-12
48	4.78068e-12	6.12538e-12	3.2417e-12	1.5482e-11	3.35356e-12	5.02786e-13	5.39998e-12
48.1667	4.77684e-12	5.9822e-12	2.93173e-12	1.54695e-11	3.35637e-12	5.74612e-13	4.94785e-12
48.3333	4.81517e-12	6.10225e-12	2.93216e-12	1.55549e-11	3.36129e-12	6.28482e-13	5.25927e-12
48.5	4.83399e-12	5.90504e-12	3.24601e-12	1.55684e-11	3.3641e-12	6.64396e-13	4.40738e-12
48.6667	4.83823e-12	5.97227e-12	3.3725e-12	1.56153e-11	3.36904e-12	6.82352e-13	4.02854e-12
48.8333	4.8278e-12	6.03953e-12	3.31163e-12	1.54989e-11	3.37186e-12	6.82352e-13	3.56924e-12
49	4.84219e-12	6.10683e-12	3.0634e-12	1.55677e-11	3.3768e-12	4.84829e-13	3.96098e-12
49.1667	4.88163e-12	5.90044e-12	3.12628e-12	1.55287e-11	3.37963e-12	4.66873e-13	2.72096e-12
49.3333	4.88521e-12	5.7482e-12	3.06412e-12	1.55155e-11	3.07535e-12	2.51393e-13	1.63434e-12
49.5	4.91613e-12	5.32851e-12	2.8769e-12	1.55691e-11	3.14003e-12	2.1548e-13	2.02453e-12
49.6667	4.97466e-12	5.23131e-12	2.56463e-12	1.54574e-11	2.8969e-12	1.6161e-13	2.57225e-12
49.8333	5.06104e-12	5.18862e-12	2.12731e-12	1.54598e-11	3.02357e-12	8.97832e-14	2.80803e-12
50	5.13383e-12	5.20058e-12	2.00413e-12	1.53775e-11	2.84173e-12	1.97523e-13	3.59032e-12
50.1667	5.21325e-12	5.26731e-12	2.19279e-12	1.52123e-11	3.03054e-12	3.05263e-13	3.27665e-12
50.3333	5.24002e-12	5.38894e-12	2.25611e-12	1.5131e-11	2.91012e-12	4.13003e-13	1.87531e-12
50.5	5.29345e-12	5.28743e-12	2.19409e-12	1.50336e-11	2.84984e-12	5.20743e-13	1.95304e-12
50.6667	5.35159e-12	5.57486e-12	2.00673e-12	1.48366e-11	2.85327e-12	4.30959e-13	1.87444e-12
50.8333	5.37333e-12	5.63813e-12	1.69403e-12	1.46941e-11	2.91698e-12	3.2322e-13	2.10797e-12
51	5.38295e-12	5.48359e-12	1.75677e-12	1.46497e-11	3.04453e-12	1.79566e-14	1.32741e-12
51.1667	5.40446e-12	5.38445e-12	2.19698e-12	1.44441e-11	2.86142e-12	8.97832e-14	3.12637e-13
51.3333	5.45007e-12	5.34085e-12	2.07135e-12	1.45256e-11	2.73873e-12	-2.1548e-13	3.9158e-13
51.5	5.48115e-12	5.07152e-12	2.32319e-12	1.43769e-11	2.68004e-12	-3.2322e-13	7.83333e-13
51.6667	5.49759e-12	4.91361e-12	2.44939e-12	1.41621e-11	2.68191e-12	-4.13003e-13	1.09667e-12
51.8333	5.56642e-12	4.86738e-12	2.44997e-12	1.40673e-11	2.43438e-12	-4.84829e-13	1.8021e-12
52	5.60046e-12	4.93307e-12	2.32492e-12	1.39744e-11	2.6238e-12	-5.38699e-13	1.96051e-12
52.1667	5.61953e-12	5.11095e-12	2.07424e-12	1.38917e-11	2.56325e-12	-5.74612e-13	1.88366e-12
52.3333	5.64742e-12	4.7835e-12	1.69794e-12	1.37231e-11	2.567e-12	-5.92569e-13	2.04102e-12
52.5	5.70453e-12	4.90306e-12	1.69794e-12	1.36359e-11	2.63158e-12	-7.90092e-13	2.04137e-12
52.6667	5.76681e-12	4.57189e-12	1.63505e-12	1.34879e-11	2.44562e-12	-7.90092e-13	1.8847e-12
52.8333	5.7663e-12	4.40995e-12	1.50928e-12	1.346e-11	2.38363e-12	-9.69659e-13	1.57102e-12
53	5.7733e-12	4.41764e-12	1.32062e-12	1.31512e-11	2.44851e-12	-9.51702e-13	1.10032e-12
53.1667	5.79017e-12	4.59535e-12	1.51029e-12	1.30487e-11	2.26226e-12	-9.15789e-13	9.43136e-13
53.3333	5.81931e-12	4.3192e-12	1.57405e-12	1.27438e-11	2.51599e-12	-8.61919e-13	1.1012e-12
53.5	5.86461e-12	4.21346e-12	1.51189e-12	1.22631e-11	2.51802e-12	-7.90092e-13	1.1019e-12
53.6667	5.89851e-12	4.27853e-12	1.8269e-12	1.19462e-11	2.26835e-12	-7.00309e-13	9.45233e-13
53.8333	5.92096e-12	4.22685e-12	1.57579e-12	1.16726e-11	2.14322e-12	-5.92569e-13	1.10277e-12
54	5.95605e-12	4.40369e-12	1.70185e-12	1.14867e-11	2.14555e-12	-4.66873e-13	1.18154e-12
54.1667	5.98188e-12	4.46879e-12	1.76488e-12	1.12357e-11	2.2727e-12	-3.2322e-13	1.18154e-12
54.3333	5.97386e-12	4.70588e-12	1.76488e-12	1.11185e-11	2.21043e-12	-1.6161e-13	1.10277e-12
54.5	5.98032e-12	4.48386e-12	1.70185e-12	1.08693e-11	2.27591e-12	-1.79566e-13	1.33996e-12
54.6667	6.02226e-12	4.43422e-12	1.57579e-12	1.07038e-11	2.08852e-12	0	1.41942e-12
54.8333	6.08134e-12	4.26676e-12	1.38669e-12	1.04786e-11	2.02625e-12	0	1.34118e-12
55	6.15526e-12	4.32993e-12	1.13457e-12	1.02106e-11	1.77411e-12	0	1.10522e-12
55.1667	6.18738e-12	4.28033e-12	1.26165e-12	9.94309e-12	2.02887e-12	0	1.18417e-12
55.3333	6.26024e-12	4.11236e-12	1.26252e-12	9.67605e-12	2.09333e-12	0	1.18417e-12
55.5	6.32073e-12	4.17609e-12	1.13718e-12	9.428e-12	1.96748e-12	0	1.50082e-12
55.6667	6.34108e-12	3.83391e-12	1.38989e-12	9.08083e-12	1.65134e-12	0	1.65941e-12
55.8333	6.40562e-12	3.72396e-12	1.57942e-12	9.01074e-12	1.84325e-12	0	1.65994e-12
56	6.48662e-12	3.84677e-12	1.70577e-12	8.90371e-12	1.52578e-12	-1.79153e-13	1.5024e-12
56.1667	6.5601e-12	3.90892e-12	1.76895e-12	8.79148e-12	1.08131e-12	-3.40391e-13	1.1868e-12
56.3333	6.5991e-12	3.91511e-12	1.76895e-12	8.51976e-12	8.90418e-13	-3.04561e-13	1.1868e-12
56.5	6.62783e-12	3.86049e-12	1.70577e-12	8.27507e-12	6.3595e-13	-2.6873e-13	1.10768e-12
56.6667	6.64622e-12	3.74978e-12	1.57942e-12	8.09006e-12	1.46532e-13	-2.32899e-13	9.4944e-13
56.8333	6.6542e-12	3.57812e-12	1.38989e-12	7.80785e-12	-3.42886e-13	-1.97069e-13	1.10856e-12
57	6.67934e-12	3.40444e-12	1.13718e-12	7.61876e-12	-8.32304e-13	-3.40391e-13	1.10926e-12
57.1667	6.72616e-12	3.2328e-12	8.21299e-13	7.55633e-12	-1.32172e-12	-4.65799e-13	9.51551e-13
57.3333	6.76233e-12	3.35513e-12	4.42238e-13	7.46108e-12	-1.81114e-12	-7.52032e-13	1.11014e-12
57.5	6.81778e-12	3.12429e-12	1.65436e-25	7.16252e-12		-9.21577e-13	1.18944e-12
57.6667	6.82942e-12	3.18811e-12	1.65436e-25	7.05932e-12		-1.09112e-12	1.18944e-12
57.8333	6.86061e-12	3.24989e-12	1.65436e-25	6.81819e-12		-1.26067e-12	1.11014e-12
58	6.87626e-12	3.31372e-12	1.65436e-25	6.64432e-12		-1.43021e-12	9.51551e-13
58.1667	6.88371e-12	3.37551e-12	1.65436e-25	6.53802e-12		-1.59976e-12	1.11102e-12
58.3333	6.91225e-12	3.43936e-12	1.65436e-25	6.3261e-12		-1.7693e-12	1.11173e-12
58.5	6.96497e-12	3.50115e-12	4.43257e-13	6.04236e-12		-1.93885e-12	9.53667e-13
58.6667	6.98528e-12	3.565e-12	3.79935e-13	5.89517e-12		-2.10839e-12	1.11261e-12
58.8333	7.0301e-12	3.27242e-12	7.59869e-13	5.71004e-12		-2.27794e-12	1.19208e-12
59	7.0723e-12	2.97779e-12	1.07648e-12	5.52142e-12		-2.44748e-12	1.19208e-12
59.1667	7.08142e-12	3.04042e-12	1.32977e-12	5.5399e-12			1.51086e-12
59.3333	7.11556e-12	2.805e-12	1.51974e-12	5.38531e-12			1.67051e-12
59.5	7.1145e-12	2.92766e-12	1.64638e-12	5.26212e-12			1.67104e-12
59.6667	7.11378e-12	2.75158e-12	1.70971e-12	4.99969e-12			1.51245e-12
59.8333	7.1134e-12	2.6336e-12	1.70971e-12	4.80398e-12			1.19473e-12
60	7.14655e-12	2.57716e-12	1.63807e-12	4.71048e-12			1.19473e-12
60.1667	7.17697e-12	2.57895e-12	1.56644e-12	4.54671e-12			1.11508e-12
60.3333	7.17094e-12	2.53508e-12	1.49481e-12	4.29704e-12			8.29166e-13
60.5	7.16526e-12	2.49121e-12	1.42318e-12	4.04737e-12			5.43246e-13
60.6667	7.22654e-12	2.44734e-12	1.35155e-12	3.79769e-12			2.57327e-13
60.8333	7.25381e-12	2.40347e-12	1.27992e-12	3.54802e-12			-2.85919e-14
61	7.31763e-12	2.3596e-12	1.20828e-12	3.29835e-12			-3.14511e-13
61.1667	7.32026e-12
61.3333	7.3982e-12
61.5	7.41409e-12
61.6667	7.43691e-12
61.8333	7.43106e-12
62	7.43555e-12
62.1667	7.45046e-12
62.3333	7.47587e-12
62.5	7.51184e-12
62.6667	7.52162e-12
62.8333	7.54554e-12
63	7.54793e-12
63.1667	7.52363e-12
63.3333	7.47605e-12
63.5	7.48301e-12
63.6667	7.51167e-12
63.8333	7.48678e-12
64	7.48384e-12
64.1667	7.54057e-12
64.3333	7.54632e-12
64.5	7.57814e-12
64.6667	7.55839e-12
64.8333	7.56378e-12
65	7.5644e-12
65.1667	7.55527e-12
65.3333	7.50094e-12
65.5	7.48117e-12
65.6667	7.45535e-12
65.8333	7.46838e-12
66	7.4792e-12
66.1667	7.45122e-12
66.3333	7.42497e-12
66.5	7.44633e-12
66.6667	7.43219e-12
66.8333	7.42475e-12
67	7.41907e-12
67.1667	7.41925e-12
67.3333	7.38717e-12
67.5	7.36513e-12
67.6667	7.3573e-12
67.8333	7.32493e-12
68	7.3111e-12
68.1667	7.32072e-12
68.3333	7.2611e-12
68.5	7.22456e-12
68.6667	7.17129e-12
68.8333	7.14609e-12
69	7.09925e-12
69.1667	7.085e-12
69.3333	7.0533e-12
69.5	7.01308e-12
69.6667	7.01025e-12
69.8333	6.94829e-12
70	6.92379e-12
70.1667	6.89503e-12
70.3333	6.9086e-12
70.5	6.92231e-12
70.6667	6.93618e-12
70.8333	6.90285e-12
71	6.87418e-12
71.1667	6.8502e-12
71.3333	6.83092e-12
71.5	6.81637e-12
71.6667	6.80673e-12
71.8333	6.76239e-12
72	6.72748e-12
72.1667	6.65314e-12
72.3333	6.64237e-12
72.5	6.55171e-12
72.6667	6.5299e-12
72.8333	6.4323e-12
73	6.3586e-12
73.1667	6.30955e-12
73.3333	6.24343e-12
73.5	6.15609e-12
73.6667	6.10269e-12
73.8333	6.03279e-12
74	6.00198e-12
74.1667	5.95948e-12
74.3333	5.85815e-12
74.5	5.80124e-12
74.6667	5.73751e-12
74.8333	5.72352e-12
75	5.7077e-12
75.1667	5.64195e-12
75.3333	5.63145e-12
75.5	5.62421e-12
75.6667	5.62394e-12
75.8333	5.62694e-12
76	5.58422e-12
76.1667	5.54994e-12
76.3333	5.47479e-12
76.5	5.46644e-12
76.6667	5.41693e-12
76.8333	5.38119e-12
77	5.30924e-12
77.1667	5.25639e-12
77.3333	5.22618e-12
77.5	5.21521e-12
77.6667	5.1728e-12
77.8333	5.09889e-12
78	5.0497e-12
78.1667	4.97411e-12
78.3333	4.92875e-12
78.5	4.86215e-12
78.6667	4.77426e-12
78.8333	4.72225e-12
79	4.65419e-12
79.1667	4.62767e-12
79.3333	4.59038e-12
79.5	4.54232e-12
79.6667	4.48344e-12
79.8333	4.35799e-12
80	4.28555e-12
80.1667	4.21313e-12
80.3333	4.14073e-12
80.5	4.06836e-12
80.6667	3.99601e-12
80.8333	3.98293e-12
81	3.91886e-12
81.1667	3.86587e-12
81.3333	3.82399e-12
81.5	3.73646e-12
81.6667	3.72254e-12
81.8333	3.66276e-12
82	3.61976e-12
82.1667	3.59358e-12
82.3333	3.52695e-12
82.5	3.48281e-12
82.6667	3.46123e-12
82.8333	3.40466e-12
83	3.37638e-12
83.1667	3.37643e-12
83.3333	3.28574e-12
83.5	3.22344e-12
83.6667	3.18963e-12
83.8333	3.12624e-12
84	3.09713e-12
84.1667	3.04414e-12
84.3333	3.03128e-12
84.5	2.9381e-12
84.6667	2.88513e-12
84.8333	2.87248e-12
85	2.77912e-12
85.1667	2.78878e-12
85.3333	2.72325e-12
85.5	2.64527e-12
85.6667	2.61948e-12
85.8333	2.58295e-12
86	2.53392e-12
86.1667	2.53732e-12
86.3333	2.47075e-12
86.5	2.39753e-12
86.6667	2.38277e-12
86.8333	2.30364e-12
87	2.2831e-12
87.1667	2.26182e-12
87.3333	2.24129e-12
87.5	2.22001e-12
87.6667	2.19948e-12
87.8333	2.17821e-12
88	2.09796e-12
88.1667	2.02293e-12
88.3333	2.01885e-12
88.5	1.9615e-12
88.6667	1.97527e-12
88.8333	1.93564e-12
89	1.84262e-12
89.1667	1.82088e-12
89.3333	1.81042e-12
89.5	1.75235e-12
89.6667	1.77175e-12
89.8333	1.74342e-12
90	1.66736e-12
90.1667	1.66896e-12
90.3333	1.62271e-12
90.5	1.59388e-12
90.6667	1.52314e-12
90.8333	1.53631e-12
91	1.50748e-12
91.1667	1.5022e-12
91.3333	1.46087e-12
91.5	1.44406e-12
91.6667	1.38514e-12
91.8333	1.34983e-12
92	1.33909e-12
92.1667	1.35201e-12
92.3333	1.32871e-12
92.5	1.26921e-12
92.6667	1.30034e-12
92.8333	1.29517e-12
93	1.25371e-12
93.1667	1.24211e-12
93.3333	1.20023e-12
93.5	1.18906e-12
93.6667	1.20781e-12
93.8333	1.19622e-12
94	1.15427e-12
94.1667	1.08197e-12
94.3333	1.04578e-12
94.5	1.04641e-12
94.6667	1.01662e-12
94.8333	9.56405e-13
95	9.32389e-13
95.1667	9.45275e-13
95.3333	9.27667e-13
95.5	9.46342e-13
95.6667	9.40595e-13
95.8333	9.46091e-13
96	9.51587e-13
96.1667	9.57083e-13
96.3333	9.62579e-13
96.5	9.68075e-13
96.6667	9.73571e-13
96.8333	9.79067e-13
97	9.84563e-13
97.1667	9.90059e-13
97.3333	9.95555e-13

## Sheet: Fig. 3A
Amines	[Species]
	mol L^(–1)
	1			0.9			0.8			0.7			1	0.9	0.8	0.7
	Amine carbamate	Protonated amine/amine	Bicarbonate/carbonate	Amine carbamate	Protonated amine/amine	Bicarbonate/carbonate	Amine carbamate	Protonated amine/amine	Bicarbonate/carbonate	Amine carbamate	Protonated amine/amine	Bicarbonate/carbonate	Dicarbamate	Dicarbamate	Dicarbamate	Dicarbamate
PLA	0.08688	1.41312	1.29887	0.19224	1.30776	1.21972	0.31083	1.18917	0.97804	0.41383	1.08617	0.65258	0	0	0	0
META	0.27714	1.22286	0.88805	0.37992	1.12008	0.72493	0.44109	1.05891	0.57859	0.57052	0.92948	0.41527	0	0	0	0
EDA	1.3545	0.1455	0.34174	1.2864	0.15085	0.17392	1.16483	0.24042	0.08367	0.9717	0.42865	0.04717	0	0.06274	0.09475	0.09965
PD	0	1.5	1.5186	0.04723	1.45277	1.32448	0.10826	1.39174	1.1644	0.14949	1.35051	0.93655	0	0	0	0
MP	0.33264	1.16736	0.65209	0.37687	1.12313	0.52587	0.4777	1.0223	0.37289	0.51646	0.98354	0.25224	0	0	0	0
PZ	1.09432	0.40568	0.47409	0.99296	0.42519	0.32739	0.84074	0.53329	0.27742	0.75759	0.5938	0.18366	0	0.08185	0.12597	0.14862

## Sheet: Fig. 3B
Amine	FECO	Standard Deviation
	%
PLA	40.303	3.75194
META	23.4372	8.65893
EDA	41.8823	4.97475
PD	25.3198	5.84098
MP	7.11843	2.05262
PZ	60.5616	0.75934

## Sheet: Fig. 3C
j	FE	Standard Deviation	FE	Standard Deviation	Potential	Standard Deviation
mA cm^(–2)	%		%		V vs. RHE
	H2	Statistics On Rows of E:G	CO	Statistics On Rows of H:J	E
-9	62.5412	3.05505	36.1255	2.50882	-0.56333	0.02517
-18	41.3164	1.52753	57.3502	2.85748	-0.66667	0.01528
-27	31.6878	6.55744	65.3122	1.55539	-0.77333	0.02082
-36	36.1051	0.57735	60.5616	0.75934	-0.84667	0.01155
-45	42.255	2.3094	57.4117	1.42766	-0.95	0.01
-54	46.8858	4.04145	47.4475	2.14496	-1.02333	0.01528
-63	53.8288	3.05505	41.5045	1.32798	-1.09667	0.02082

## Sheet: Fig. 3D
\i(j)	FECO	Standard Deviation	FECO	Standard Deviation	FECO	Standard Deviation	FECO	Standard Deviation
mA cm\+(–2)	%		%		%		%
	80% CO2		70% CO2		90% CO2		100% CO2
-18	15.5057	2.16449	11.1898	1.96965	32.4708	3.79252	57.3502	2.85748
-27	22.6058	1.67921	12.7302	2.44815	42.8563	1.58513	65.3122	1.55539
-36	20.7445	1.00289	13.7592	0.48138	37.6667	3.05505	60.5616	0.75934
-45	25.0274	1.60493	8.91867	0.03233	29.8113	1.97504	57.4117	1.42766
-54	18.8287	0.66414	6.05333	0.58526	21.2287	2.06074	47.4475	2.14496
-63	9.85972	0.57143	4.13667	1.79723	18.1264	1.3008	41.5045	1.32798

## Sheet: Fig. 3G
Potential	FECO
V vs. RHE	%
	1.5 M META	1.5 M META + 2 M KCl	1.5 M PZ	1.5 M PZ + 2 M KCl
-0.66	35.4724	48.8137	55.9888	61.931
-0.76	33.8324	46.6553	63.5456	49.5662
-0.86	26.975	45.772	60.5499	45.1082

## Sheet: Fig. 4B
Hydrophobic regulation	FE CO
	%
	–18	–27	–36	–45	–54	–63
90	68.6679	76.802	70.0739	82.6117	74.2029	74.6124
0.3	70.6004	86.7857	86.9951	84.4961	77.0108	79.6513
0.2	89.5778	81.891	83.0579	83.0579	83.0579	83.0579
0.4	87.9548	92.7975	91.8539	89.9408	94.3315	90.8136
0.6	88.6961	91.5168	96.8303	91.1573	90.9489	93.0076

## Sheet: Fig. 4C
Hydrophobic regulation	FE CO
	%
	–18	–27	–36	–45	–54	–63
90	43.4641	61.0114	66.6132	67.8203	69.4847	64.1257
0.3	31.5119	50.5198	55.3493	57.1189	54.2205	51.251
0.2	29.6774	49.1611	59.8197	44.6957	42.467	29.2683
0.4	45	50	53.7736	51.195	37.9343	26.7806
0.6	38.6256	48.0483	44.0758	38.1043	35.6335	38.2049

[truncated: 16 more sheets: Fig. 4D, Fig. 4E, Fig. 4G, Fig. 5A, Fig. 6A, Fig. 6B, Fig. 6D, Fig. 6E, Fig. S10 b, Fig. S11, Fig. S30, Fig. S38a, Fig. S40, Fig. S42a, Fig. S43a, Fig. S44a]
